# Supplementary material for: Inter‐microscope comparability of dental microwear texture data obtained from different optical profilometers: Part I Reproducibility of diet inference using different instruments
Source: Anat Rec (Hoboken). 2025 May 10;309(9):2442–54. doi: 10.1002/ar.25685 (PMC13431920; doi:10.1002/ar.25685)
Supplement: Supplementary file 2 — Table S1. [file AR-309-2442-s002.xlsx]

## Sheet: Summary P-value
Instrument A	Instrument B	n sign. differences	n sign. differences corrected	Sq	Sq corrected p-value	Ssk	Ssk corrected p-value	Sku	Sku corrected p-value	Sp	Sp corrected p-value	Sv	Sv corrected p-value	Sz	Sz corrected p-value	Sa	Sa corrected p-value	Smr	Smr corrected p-value	Smc	Smc corrected p-value	Sdc	Sdc corrected p-value	Sal	Sal corrected p-value	Str	Str corrected p-value	Std	Std corrected p-value	Sdq	Sdq corrected p-value	Sdr	Sdr corrected p-value	Vm	Vm corrected p-value	Vv	Vv corrected p-value	Vmc	Vmc corrected p-value	Vvc	Vvc corrected p-value	Vvv	Vvv corrected p-value	Spd	Spd corrected p-value	Spc	Spc corrected p-value	S10z	S10z corrected p-value
VKX3000*tokyo	VK9700*tokyo	18	4	0.0166427	0.166427	0.0295219	0.295219	0.381303	3.81303	0.612777	6.12777	0.328028	3.28028	0.312648	3.12648	0.021026	0.21026	0.588697	5.88697	0.0171825	0.171825	0.0408945	0.408945	0.645455	6.45455	0.709516	7.09516	0.030234	0.30234	0.0698131	0.698131	0.201375	2.01375	0.00914269	0.0914269	0.0151195	0.151195	0.0250444	0.250444	0.0140868	0.140868	0.0596978	0.596978	0.000314568	0.00314568	2.01674e-08	2.01674e-07	0.830401	8.30401
VKX3000*tokyo	µsurf*hh	28	15	0.007245	0.07245	0.0047673	0.047673	0.161629	1.61629	0.227871	2.27871	0.00105189	0.0105189	0.00303464	0.0303464	0.00210833	0.0210833	0.116784	1.16784	0.00387853	0.0387853	0.000565432	0.00565432	0.564697	5.64697	0.257125	2.57125	3.24321e-05	0.000324321	0.0109708	0.109708	0.0311966	0.311966	0.458142	4.58142	0.00700727	0.0700727	0.000474769	0.00474769	0.022939	0.22939	0.000265918	0.00265918	0.000107913	0.00107913	0.0716277	0.716277	0.018738	0.18738
µsurf*hh	Sensofar*hh	26	16	0.368224	3.68224	0.000584609	0.00584609	0.0798282	0.798282	0.094683	0.94683	0.138678	1.38678	0.760778	7.60778	0.224121	2.24121	0.00644413	0.0644413	0.0167731	0.167731	0.155863	1.55863	2.54808e-05	0.000254808	9.19928e-06	9.19928e-05	0.000260075	0.00260075	0.00461689	0.0461689	0.00137888	0.0137888	0.0122561	0.122561	0.011287	0.11287	0.289108	2.89108	0.00123848	0.0123848	0.118833	1.18833	4.90118e-07	4.90118e-06	0.753572	7.53572	0.732739	7.32739
VK9700*tokyo	µsurf*hh	25	20	1.8223e-05	0.00018223	0.145807	1.45807	0.466943	4.66943	0.461023	4.61023	0.000410887	0.00410887	0.008384	0.08384	3.85087e-06	3.85087e-05	0.461199	4.61199	1.803e-05	0.0001803	4.51005e-07	4.51005e-06	0.368503	3.68503	0.362358	3.62358	0.0186184	0.186184	0.0974274	0.974274	0.161137	1.61137	0.37746	3.7746	3.83747e-05	0.000383747	4.4193e-06	4.4193e-05	0.000162887	0.00162887	5.35179e-07	5.35179e-06	1.41817e-07	1.41817e-06	0.936629	9.36629	0.0228723	0.228723
VKX3000*tokyo	Sensofar*hh	31	22	0.000726615	0.00726615	0.0803728	0.803728	0.53906	5.3906	0.00392734	0.0392734	0.0668232	0.668232	0.019016	0.19016	7.43362e-05	0.000743362	9.2192e-05	0.00092192	8.53783e-06	8.53783e-05	0.0333979	0.333979	2.49963e-05	0.000249963	5.2186e-05	0.00052186	0.552542	5.52542	4.00281e-10	4.00281e-09	1.87368e-09	1.87368e-08	0.0239413	0.239413	9.33042e-06	9.33042e-05	2.44986e-05	0.000244986	4.03108e-06	4.03108e-05	0.055425	0.55425	0.199112	1.99112	1.02737e-07	1.02737e-06	0.0211231	0.211231
VK9700*tokyo	Leica*poitiers	28	26	0.863929	8.63929	0.000111567	0.00111567	0.00102096	0.0102096	1.66015e-05	0.000166015	1.98072e-05	0.000198072	0.00166236	0.0166236	0.868226	8.68226	4.99623e-05	0.000499623	0.730666	7.30666	0.751226	7.51226	0.00385607	0.0385607	5.45146e-05	0.000545146	0.593621	5.93621	1.69354e-13	1.69354e-12	2.36588e-12	2.36588e-11	0.00360947	0.0360947	0.629695	6.29695	0.986543	9.86543	0.521138	5.21138	0.161111	1.61111	3.31901e-17	3.31901e-16	1.1953e-12	1.1953e-11	0.743622	7.43622
VK9700*tokyo	Sensofar*hh	34	30	3.02234e-06	3.02234e-05	0.0027954	0.027954	0.293734	2.93734	0.00456703	0.0456703	0.040851	0.40851	0.0108062	0.108062	1.99651e-07	1.99651e-06	0.000709353	0.00709353	2.89781e-07	2.89781e-06	0.000415629	0.00415629	0.001124	0.01124	0.000103359	0.00103359	0.0563619	0.563619	5.51931e-08	5.51931e-07	8.5114e-08	8.5114e-07	0.000125112	0.00125112	2.60778e-07	2.60778e-06	4.25033e-08	4.25033e-07	1.07896e-07	1.07896e-06	0.000907902	0.00907902	0.0273388	0.273388	0.386899	3.86899	0.0049538	0.049538
VKX3000*tokyo	Leica*poitiers	35	32	0.00809898	0.0809898	2.87983e-07	2.87983e-06	0.000147624	0.00147624	3.88204e-07	3.88204e-06	1.54749e-05	0.000154749	0.0141196	0.141196	0.0019399	0.019399	2.69952e-05	0.000269952	0.000967021	0.00967021	0.117817	1.17817	0.000457294	0.00457294	3.54816e-05	0.000354816	0.140398	1.40398	1.80735e-11	1.80735e-10	7.08435e-13	7.08435e-12	1.67051e-08	1.67051e-07	0.000595396	0.00595396	0.0028	0.028	0.000534574	0.00534574	0.803987	8.03987	1.63897e-16	1.63897e-15	9.25278e-15	9.25278e-14	0.955537	9.55537
µsurf*hh	Leica*poitiers	35	33	1.20869e-06	1.20869e-05	0.00146714	0.0146714	0.000281865	0.00281865	0.0024251	0.024251	0.00240551	0.0240551	0.709281	7.09281	1.07526e-07	1.07526e-06	0.000144148	0.00144148	1.47665e-06	1.47665e-05	9.30592e-07	9.30592e-06	0.00172053	0.0172053	0.00427326	0.0427326	0.00290648	0.0290648	1.69131e-08	1.69131e-07	3.73609e-08	3.73609e-07	0.00342178	0.0342178	1.79601e-06	1.79601e-05	1.68189e-07	1.68189e-06	5.64035e-06	5.64035e-05	0.000330562	0.00330562	2.05234e-10	2.05234e-09	0.000487719	0.00487719	0.0412559	0.412559
Sensofar*hh	Leica*poitiers	33	29	4.57352e-08	4.57352e-07	1.23129e-08	1.23129e-07	2.66645e-06	2.66645e-05	2.34182e-06	2.34182e-05	1.85421e-05	0.000185421	0.938739	9.38739	1.46243e-09	1.46243e-08	9.64132e-08	9.64132e-07	2.29473e-10	2.29473e-09	0.000618223	0.00618223	0.175622	1.75622	9.22839e-12	9.22839e-11	0.34263	3.4263	2.69608e-20	2.69608e-19	5.21563e-18	5.21563e-17	4.32224e-11	4.32224e-10	1.39462e-10	1.39462e-09	1.25694e-09	1.25694e-08	1.06633e-10	1.06633e-09	0.0400663	0.400663	1.39194e-17	1.39194e-16	1.05181e-13	1.05181e-12	0.0289524	0.289524
				8	5	8	7	4	4	6	6	7	6	6	2	8	7	7	6	9	7	7	5	6	6	7	7	5	3	8	7	8	7	8	5	9	6	8	7	9	7	5	4	9	8	6	6	6	1
[truncated: 34 more columns]

## Sheet: Sq
Table	Column 1	Column 2	Column 3	Column 4	Column 5
all_filters_all_datasets_MOK_Median_GroupSplit_20230815	Median(Sq) sensofar*hh	0.344517	t-Ratio	6.99211
all_filters_all_datasets_MOK_Median_GroupSplit_20230815	Median(Sq) Leica*poitiers	0.295231	DF	34
all_filters_all_datasets_MOK_Median_GroupSplit_20230815	Mean Difference	0.049286	Prob > |t|		4.57352e-08
all_filters_all_datasets_MOK_Median_GroupSplit_20230815	Std Error	0.0070488	Prob > t		2.28676e-08
all_filters_all_datasets_MOK_Median_GroupSplit_20230815	Upper 95%	0.0636109	Prob < t		1
all_filters_all_datasets_MOK_Median_GroupSplit_20230815	Lower 95%	0.0349611
all_filters_all_datasets_MOK_Median_GroupSplit_20230815	N	35
all_filters_all_datasets_MOK_Median_GroupSplit_20230815	Correlation	0.945347
all_filters_all_datasets_MOK_Median_GroupSplit_20230815	Median(Sq) usurf*hh	0.337371	t-Ratio	5.88662
all_filters_all_datasets_MOK_Median_GroupSplit_20230815	Median(Sq) Leica*poitiers	0.295231	DF	34
all_filters_all_datasets_MOK_Median_GroupSplit_20230815	Mean Difference	0.04214	Prob > |t|		1.20869e-06
all_filters_all_datasets_MOK_Median_GroupSplit_20230815	Std Error	0.0071586	Prob > t		6.04346e-07
all_filters_all_datasets_MOK_Median_GroupSplit_20230815	Upper 95%	0.056688	Prob < t		0.999999
all_filters_all_datasets_MOK_Median_GroupSplit_20230815	Lower 95%	0.0275919
all_filters_all_datasets_MOK_Median_GroupSplit_20230815	N	35
all_filters_all_datasets_MOK_Median_GroupSplit_20230815	Correlation	0.93654
all_filters_all_datasets_MOK_Median_GroupSplit_20230815	Median(Sq) usurf*hh	0.337371	t-Ratio	-0.911935
all_filters_all_datasets_MOK_Median_GroupSplit_20230815	Median(Sq) sensofar*hh	0.344517	DF	34
all_filters_all_datasets_MOK_Median_GroupSplit_20230815	Mean Difference	-0.00714602	Prob > |t|		0.368224
all_filters_all_datasets_MOK_Median_GroupSplit_20230815	Std Error	0.0078361	Prob > t		0.815888
all_filters_all_datasets_MOK_Median_GroupSplit_20230815	Upper 95%	0.00877886	Prob < t		0.184112
all_filters_all_datasets_MOK_Median_GroupSplit_20230815	Lower 95%	-0.0230709
all_filters_all_datasets_MOK_Median_GroupSplit_20230815	N	35
all_filters_all_datasets_MOK_Median_GroupSplit_20230815	Correlation	0.932891
all_filters_all_datasets_MOK_Median_GroupSplit_20230815	Median(Sq) VK9700*tokyo	0.293982	t-Ratio	-0.172677
all_filters_all_datasets_MOK_Median_GroupSplit_20230815	Median(Sq) Leica*poitiers	0.295231	DF	34
all_filters_all_datasets_MOK_Median_GroupSplit_20230815	Mean Difference	-0.00124986	Prob > |t|		0.863929
all_filters_all_datasets_MOK_Median_GroupSplit_20230815	Std Error	0.00723815	Prob > t		0.568036
all_filters_all_datasets_MOK_Median_GroupSplit_20230815	Upper 95%	0.0134598	Prob < t		0.431964
all_filters_all_datasets_MOK_Median_GroupSplit_20230815	Lower 95%	-0.0159595
all_filters_all_datasets_MOK_Median_GroupSplit_20230815	N	35
all_filters_all_datasets_MOK_Median_GroupSplit_20230815	Correlation	0.93552
all_filters_all_datasets_MOK_Median_GroupSplit_20230815	Median(Sq) VK9700*tokyo	0.293982	t-Ratio	-5.58057
all_filters_all_datasets_MOK_Median_GroupSplit_20230815	Median(Sq) sensofar*hh	0.344517	DF	34
all_filters_all_datasets_MOK_Median_GroupSplit_20230815	Mean Difference	-0.0505359	Prob > |t|		3.02234e-06
all_filters_all_datasets_MOK_Median_GroupSplit_20230815	Std Error	0.00905569	Prob > t		0.999998
all_filters_all_datasets_MOK_Median_GroupSplit_20230815	Upper 95%	-0.0321325	Prob < t		1.51117e-06
all_filters_all_datasets_MOK_Median_GroupSplit_20230815	Lower 95%	-0.0689392
all_filters_all_datasets_MOK_Median_GroupSplit_20230815	N	35
all_filters_all_datasets_MOK_Median_GroupSplit_20230815	Correlation	0.90804
all_filters_all_datasets_MOK_Median_GroupSplit_20230815	Median(Sq) VK9700*tokyo	0.293982	t-Ratio	-4.9802
all_filters_all_datasets_MOK_Median_GroupSplit_20230815	Median(Sq) usurf*hh	0.337371	DF	34
all_filters_all_datasets_MOK_Median_GroupSplit_20230815	Mean Difference	-0.0433898	Prob > |t|		1.8223e-05
all_filters_all_datasets_MOK_Median_GroupSplit_20230815	Std Error	0.00871247	Prob > t		0.999991
all_filters_all_datasets_MOK_Median_GroupSplit_20230815	Upper 95%	-0.025684	Prob < t		9.11152e-06
all_filters_all_datasets_MOK_Median_GroupSplit_20230815	Lower 95%	-0.0610957
all_filters_all_datasets_MOK_Median_GroupSplit_20230815	N	35
all_filters_all_datasets_MOK_Median_GroupSplit_20230815	Correlation	0.900379
all_filters_all_datasets_MOK_Median_GroupSplit_20230815	Median(Sq) VKX3000*tokyo	0.316444	t-Ratio	2.81289
all_filters_all_datasets_MOK_Median_GroupSplit_20230815	Median(Sq) Leica*poitiers	0.295231	DF	34
all_filters_all_datasets_MOK_Median_GroupSplit_20230815	Mean Difference	0.0212127	Prob > |t|		0.00809898
all_filters_all_datasets_MOK_Median_GroupSplit_20230815	Std Error	0.00754124	Prob > t		0.00404949
all_filters_all_datasets_MOK_Median_GroupSplit_20230815	Upper 95%	0.0365383	Prob < t		0.995951
all_filters_all_datasets_MOK_Median_GroupSplit_20230815	Lower 95%	0.00588701
all_filters_all_datasets_MOK_Median_GroupSplit_20230815	N	35
all_filters_all_datasets_MOK_Median_GroupSplit_20230815	Correlation	0.937181
all_filters_all_datasets_MOK_Median_GroupSplit_20230815	Median(Sq) VKX3000*tokyo	0.316444	t-Ratio	-3.71513
all_filters_all_datasets_MOK_Median_GroupSplit_20230815	Median(Sq) sensofar*hh	0.344517	DF	34
all_filters_all_datasets_MOK_Median_GroupSplit_20230815	Mean Difference	-0.0280733	Prob > |t|		0.000726615
all_filters_all_datasets_MOK_Median_GroupSplit_20230815	Std Error	0.00755649	Prob > t		0.999637
all_filters_all_datasets_MOK_Median_GroupSplit_20230815	Upper 95%	-0.0127167	Prob < t		0.000363308
all_filters_all_datasets_MOK_Median_GroupSplit_20230815	Lower 95%	-0.04343
all_filters_all_datasets_MOK_Median_GroupSplit_20230815	N	35
all_filters_all_datasets_MOK_Median_GroupSplit_20230815	Correlation	0.938894
all_filters_all_datasets_MOK_Median_GroupSplit_20230815	Median(Sq) VKX3000*tokyo	0.316444	t-Ratio	-2.85706
all_filters_all_datasets_MOK_Median_GroupSplit_20230815	Median(Sq) usurf*hh	0.337371	DF	34
all_filters_all_datasets_MOK_Median_GroupSplit_20230815	Mean Difference	-0.0209273	Prob > |t|		0.007245
all_filters_all_datasets_MOK_Median_GroupSplit_20230815	Std Error	0.00732476	Prob > t		0.996377
all_filters_all_datasets_MOK_Median_GroupSplit_20230815	Upper 95%	-0.00604161	Prob < t		0.0036225
all_filters_all_datasets_MOK_Median_GroupSplit_20230815	Lower 95%	-0.035813
all_filters_all_datasets_MOK_Median_GroupSplit_20230815	N	35
all_filters_all_datasets_MOK_Median_GroupSplit_20230815	Correlation	0.942152
all_filters_all_datasets_MOK_Median_GroupSplit_20230815	Median(Sq) VKX3000*tokyo	0.316444	t-Ratio	2.51886
all_filters_all_datasets_MOK_Median_GroupSplit_20230815	Median(Sq) VK9700*tokyo	0.293982	DF	34
all_filters_all_datasets_MOK_Median_GroupSplit_20230815	Mean Difference	0.0224625	Prob > |t|		0.0166427
all_filters_all_datasets_MOK_Median_GroupSplit_20230815	Std Error	0.00891773	Prob > t		0.00832136
all_filters_all_datasets_MOK_Median_GroupSplit_20230815	Upper 95%	0.0405855	Prob < t		0.991679
all_filters_all_datasets_MOK_Median_GroupSplit_20230815	Lower 95%	0.00433953
all_filters_all_datasets_MOK_Median_GroupSplit_20230815	N	35
all_filters_all_datasets_MOK_Median_GroupSplit_20230815	Correlation	0.910908

## Sheet: Ssk
Table	Column 1	Column 2	Column 3	Column 4	Column 5
all_filters_all_datasets_MOK_Median_GroupSplit_20230815	Median(Ssk) sensofar*hh	-0.442182	t-Ratio	7.44459
all_filters_all_datasets_MOK_Median_GroupSplit_20230815	Median(Ssk) Leica*poitiers	-0.920619	DF	34
all_filters_all_datasets_MOK_Median_GroupSplit_20230815	Mean Difference	0.478437	Prob > |t|		1.23129e-08
all_filters_all_datasets_MOK_Median_GroupSplit_20230815	Std Error	0.0642665	Prob > t		6.15647e-09
all_filters_all_datasets_MOK_Median_GroupSplit_20230815	Upper 95%	0.609042	Prob < t		1
all_filters_all_datasets_MOK_Median_GroupSplit_20230815	Lower 95%	0.347832
all_filters_all_datasets_MOK_Median_GroupSplit_20230815	N	35
all_filters_all_datasets_MOK_Median_GroupSplit_20230815	Correlation	0.782389
all_filters_all_datasets_MOK_Median_GroupSplit_20230815	Median(Ssk) usurf*hh	-0.665324	t-Ratio	3.46174
all_filters_all_datasets_MOK_Median_GroupSplit_20230815	Median(Ssk) Leica*poitiers	-0.920619	DF	34
all_filters_all_datasets_MOK_Median_GroupSplit_20230815	Mean Difference	0.255295	Prob > |t|		0.00146714
all_filters_all_datasets_MOK_Median_GroupSplit_20230815	Std Error	0.0737475	Prob > t		0.000733572
all_filters_all_datasets_MOK_Median_GroupSplit_20230815	Upper 95%	0.405168	Prob < t		0.999266
all_filters_all_datasets_MOK_Median_GroupSplit_20230815	Lower 95%	0.105422
all_filters_all_datasets_MOK_Median_GroupSplit_20230815	N	35
all_filters_all_datasets_MOK_Median_GroupSplit_20230815	Correlation	0.668536
all_filters_all_datasets_MOK_Median_GroupSplit_20230815	Median(Ssk) usurf*hh	-0.665324	t-Ratio	-3.79239
all_filters_all_datasets_MOK_Median_GroupSplit_20230815	Median(Ssk) sensofar*hh	-0.442182	DF	34
all_filters_all_datasets_MOK_Median_GroupSplit_20230815	Mean Difference	-0.223142	Prob > |t|		0.000584609
all_filters_all_datasets_MOK_Median_GroupSplit_20230815	Std Error	0.0588395	Prob > t		0.999708
all_filters_all_datasets_MOK_Median_GroupSplit_20230815	Upper 95%	-0.103566	Prob < t		0.000292305
all_filters_all_datasets_MOK_Median_GroupSplit_20230815	Lower 95%	-0.342719
all_filters_all_datasets_MOK_Median_GroupSplit_20230815	N	35
all_filters_all_datasets_MOK_Median_GroupSplit_20230815	Correlation	0.645406
all_filters_all_datasets_MOK_Median_GroupSplit_20230815	Median(Ssk) VK9700*tokyo	-0.591688	t-Ratio	4.3677
all_filters_all_datasets_MOK_Median_GroupSplit_20230815	Median(Ssk) Leica*poitiers	-0.920619	DF	34
all_filters_all_datasets_MOK_Median_GroupSplit_20230815	Mean Difference	0.328931	Prob > |t|		0.000111567
all_filters_all_datasets_MOK_Median_GroupSplit_20230815	Std Error	0.0753099	Prob > t		5.57835e-05
all_filters_all_datasets_MOK_Median_GroupSplit_20230815	Upper 95%	0.481979	Prob < t		0.999944
all_filters_all_datasets_MOK_Median_GroupSplit_20230815	Lower 95%	0.175883
all_filters_all_datasets_MOK_Median_GroupSplit_20230815	N	35
all_filters_all_datasets_MOK_Median_GroupSplit_20230815	Correlation	0.640745
all_filters_all_datasets_MOK_Median_GroupSplit_20230815	Median(Ssk) VK9700*tokyo	-0.591688	t-Ratio	-3.22326
all_filters_all_datasets_MOK_Median_GroupSplit_20230815	Median(Ssk) sensofar*hh	-0.442182	DF	34
all_filters_all_datasets_MOK_Median_GroupSplit_20230815	Mean Difference	-0.149506	Prob > |t|		0.0027954
all_filters_all_datasets_MOK_Median_GroupSplit_20230815	Std Error	0.0463834	Prob > t		0.998602
all_filters_all_datasets_MOK_Median_GroupSplit_20230815	Upper 95%	-0.0552435	Prob < t		0.0013977
all_filters_all_datasets_MOK_Median_GroupSplit_20230815	Lower 95%	-0.243768
all_filters_all_datasets_MOK_Median_GroupSplit_20230815	N	35
all_filters_all_datasets_MOK_Median_GroupSplit_20230815	Correlation	0.70553
all_filters_all_datasets_MOK_Median_GroupSplit_20230815	Median(Ssk) VK9700*tokyo	-0.591688	t-Ratio	1.48861
all_filters_all_datasets_MOK_Median_GroupSplit_20230815	Median(Ssk) usurf*hh	-0.665324	DF	34
all_filters_all_datasets_MOK_Median_GroupSplit_20230815	Mean Difference	0.0736364	Prob > |t|		0.145807
all_filters_all_datasets_MOK_Median_GroupSplit_20230815	Std Error	0.0494664	Prob > t		0.0729033
all_filters_all_datasets_MOK_Median_GroupSplit_20230815	Upper 95%	0.174164	Prob < t		0.927097
all_filters_all_datasets_MOK_Median_GroupSplit_20230815	Lower 95%	-0.0268914
all_filters_all_datasets_MOK_Median_GroupSplit_20230815	N	35
all_filters_all_datasets_MOK_Median_GroupSplit_20230815	Correlation	0.764625
all_filters_all_datasets_MOK_Median_GroupSplit_20230815	Median(Ssk) VKX3000*tokyo	-0.511591	t-Ratio	6.36772
all_filters_all_datasets_MOK_Median_GroupSplit_20230815	Median(Ssk) Leica*poitiers	-0.920619	DF	34
all_filters_all_datasets_MOK_Median_GroupSplit_20230815	Mean Difference	0.409028	Prob > |t|		2.87983e-07
all_filters_all_datasets_MOK_Median_GroupSplit_20230815	Std Error	0.0642346	Prob > t		1.43991e-07
all_filters_all_datasets_MOK_Median_GroupSplit_20230815	Upper 95%	0.539568	Prob < t		1
all_filters_all_datasets_MOK_Median_GroupSplit_20230815	Lower 95%	0.278488
all_filters_all_datasets_MOK_Median_GroupSplit_20230815	N	35
all_filters_all_datasets_MOK_Median_GroupSplit_20230815	Correlation	0.766412
all_filters_all_datasets_MOK_Median_GroupSplit_20230815	Median(Ssk) VKX3000*tokyo	-0.511591	t-Ratio	-1.80228
all_filters_all_datasets_MOK_Median_GroupSplit_20230815	Median(Ssk) sensofar*hh	-0.442182	DF	34
all_filters_all_datasets_MOK_Median_GroupSplit_20230815	Mean Difference	-0.0694092	Prob > |t|		0.0803728
all_filters_all_datasets_MOK_Median_GroupSplit_20230815	Std Error	0.0385118	Prob > t		0.959814
all_filters_all_datasets_MOK_Median_GroupSplit_20230815	Upper 95%	0.00885632	Prob < t		0.0401864
all_filters_all_datasets_MOK_Median_GroupSplit_20230815	Lower 95%	-0.147675
all_filters_all_datasets_MOK_Median_GroupSplit_20230815	N	35
all_filters_all_datasets_MOK_Median_GroupSplit_20230815	Correlation	0.796575
all_filters_all_datasets_MOK_Median_GroupSplit_20230815	Median(Ssk) VKX3000*tokyo	-0.511591	t-Ratio	3.02035
all_filters_all_datasets_MOK_Median_GroupSplit_20230815	Median(Ssk) usurf*hh	-0.665324	DF	34
all_filters_all_datasets_MOK_Median_GroupSplit_20230815	Mean Difference	0.153733	Prob > |t|		0.0047673
all_filters_all_datasets_MOK_Median_GroupSplit_20230815	Std Error	0.0508992	Prob > t		0.00238365
all_filters_all_datasets_MOK_Median_GroupSplit_20230815	Upper 95%	0.257173	Prob < t		0.997616
all_filters_all_datasets_MOK_Median_GroupSplit_20230815	Lower 95%	0.0502936
all_filters_all_datasets_MOK_Median_GroupSplit_20230815	N	35
all_filters_all_datasets_MOK_Median_GroupSplit_20230815	Correlation	0.749203
all_filters_all_datasets_MOK_Median_GroupSplit_20230815	Median(Ssk) VKX3000*tokyo	-0.511591	t-Ratio	2.27212
all_filters_all_datasets_MOK_Median_GroupSplit_20230815	Median(Ssk) VK9700*tokyo	-0.591688	DF	34
all_filters_all_datasets_MOK_Median_GroupSplit_20230815	Mean Difference	0.0800968	Prob > |t|		0.0295219
all_filters_all_datasets_MOK_Median_GroupSplit_20230815	Std Error	0.035252	Prob > t		0.014761
all_filters_all_datasets_MOK_Median_GroupSplit_20230815	Upper 95%	0.151737	Prob < t		0.985239
all_filters_all_datasets_MOK_Median_GroupSplit_20230815	Lower 95%	0.0084561
all_filters_all_datasets_MOK_Median_GroupSplit_20230815	N	35
all_filters_all_datasets_MOK_Median_GroupSplit_20230815	Correlation	0.843005

## Sheet: Sku
Table	Column 1	Column 2	Column 3	Column 4	Column 5
all_filters_all_datasets_MOK_Median_GroupSplit_20230815	Median(Sku) sensofar*hh	3.83004	t-Ratio	-5.62238
all_filters_all_datasets_MOK_Median_GroupSplit_20230815	Median(Sku) Leica*poitiers	5.53517	DF	34
all_filters_all_datasets_MOK_Median_GroupSplit_20230815	Mean Difference	-1.70513	Prob > |t|		2.66645e-06
all_filters_all_datasets_MOK_Median_GroupSplit_20230815	Std Error	0.303276	Prob > t		0.999999
all_filters_all_datasets_MOK_Median_GroupSplit_20230815	Upper 95%	-1.0888	Prob < t		1.33323e-06
all_filters_all_datasets_MOK_Median_GroupSplit_20230815	Lower 95%	-2.32146
all_filters_all_datasets_MOK_Median_GroupSplit_20230815	N	35
all_filters_all_datasets_MOK_Median_GroupSplit_20230815	Correlation	0.788347
all_filters_all_datasets_MOK_Median_GroupSplit_20230815	Median(Sku) usurf*hh	4.19488	t-Ratio	-4.04833
all_filters_all_datasets_MOK_Median_GroupSplit_20230815	Median(Sku) Leica*poitiers	5.53517	DF	34
all_filters_all_datasets_MOK_Median_GroupSplit_20230815	Mean Difference	-1.34029	Prob > |t|		0.000281865
all_filters_all_datasets_MOK_Median_GroupSplit_20230815	Std Error	0.331072	Prob > t		0.999859
all_filters_all_datasets_MOK_Median_GroupSplit_20230815	Upper 95%	-0.667471	Prob < t		0.000140933
all_filters_all_datasets_MOK_Median_GroupSplit_20230815	Lower 95%	-2.01311
all_filters_all_datasets_MOK_Median_GroupSplit_20230815	N	35
all_filters_all_datasets_MOK_Median_GroupSplit_20230815	Correlation	0.715024
all_filters_all_datasets_MOK_Median_GroupSplit_20230815	Median(Sku) usurf*hh	4.19488	t-Ratio	1.80569
all_filters_all_datasets_MOK_Median_GroupSplit_20230815	Median(Sku) sensofar*hh	3.83004	DF	34
all_filters_all_datasets_MOK_Median_GroupSplit_20230815	Mean Difference	0.364838	Prob > |t|		0.0798282
all_filters_all_datasets_MOK_Median_GroupSplit_20230815	Std Error	0.202049	Prob > t		0.0399141
all_filters_all_datasets_MOK_Median_GroupSplit_20230815	Upper 95%	0.775451	Prob < t		0.960086
all_filters_all_datasets_MOK_Median_GroupSplit_20230815	Lower 95%	-0.045776
all_filters_all_datasets_MOK_Median_GroupSplit_20230815	N	35
all_filters_all_datasets_MOK_Median_GroupSplit_20230815	Correlation	0.497277
all_filters_all_datasets_MOK_Median_GroupSplit_20230815	Median(Sku) VK9700*tokyo	4.05939	t-Ratio	-3.59324
all_filters_all_datasets_MOK_Median_GroupSplit_20230815	Median(Sku) Leica*poitiers	5.53517	DF	34
all_filters_all_datasets_MOK_Median_GroupSplit_20230815	Mean Difference	-1.47578	Prob > |t|		0.00102096
all_filters_all_datasets_MOK_Median_GroupSplit_20230815	Std Error	0.41071	Prob > t		0.99949
all_filters_all_datasets_MOK_Median_GroupSplit_20230815	Upper 95%	-0.641117	Prob < t		0.000510481
all_filters_all_datasets_MOK_Median_GroupSplit_20230815	Lower 95%	-2.31044
all_filters_all_datasets_MOK_Median_GroupSplit_20230815	N	35
all_filters_all_datasets_MOK_Median_GroupSplit_20230815	Correlation	0.359265
all_filters_all_datasets_MOK_Median_GroupSplit_20230815	Median(Sku) VK9700*tokyo	4.05939	t-Ratio	1.06645
all_filters_all_datasets_MOK_Median_GroupSplit_20230815	Median(Sku) sensofar*hh	3.83004	DF	34
all_filters_all_datasets_MOK_Median_GroupSplit_20230815	Mean Difference	0.22935	Prob > |t|		0.293734
all_filters_all_datasets_MOK_Median_GroupSplit_20230815	Std Error	0.215059	Prob > t		0.146867
all_filters_all_datasets_MOK_Median_GroupSplit_20230815	Upper 95%	0.666402	Prob < t		0.853133
all_filters_all_datasets_MOK_Median_GroupSplit_20230815	Lower 95%	-0.207702
all_filters_all_datasets_MOK_Median_GroupSplit_20230815	N	35
all_filters_all_datasets_MOK_Median_GroupSplit_20230815	Correlation	0.310539
all_filters_all_datasets_MOK_Median_GroupSplit_20230815	Median(Sku) VK9700*tokyo	4.05939	t-Ratio	-0.735727
all_filters_all_datasets_MOK_Median_GroupSplit_20230815	Median(Sku) usurf*hh	4.19488	DF	34
all_filters_all_datasets_MOK_Median_GroupSplit_20230815	Mean Difference	-0.135488	Prob > |t|		0.466943
all_filters_all_datasets_MOK_Median_GroupSplit_20230815	Std Error	0.184155	Prob > t		0.766529
all_filters_all_datasets_MOK_Median_GroupSplit_20230815	Upper 95%	0.23876	Prob < t		0.233471
all_filters_all_datasets_MOK_Median_GroupSplit_20230815	Lower 95%	-0.509736
all_filters_all_datasets_MOK_Median_GroupSplit_20230815	N	35
all_filters_all_datasets_MOK_Median_GroupSplit_20230815	Correlation	0.43108
all_filters_all_datasets_MOK_Median_GroupSplit_20230815	Median(Sku) VKX3000*tokyo	3.94301	t-Ratio	-4.27177
all_filters_all_datasets_MOK_Median_GroupSplit_20230815	Median(Sku) Leica*poitiers	5.53517	DF	34
all_filters_all_datasets_MOK_Median_GroupSplit_20230815	Mean Difference	-1.59216	Prob > |t|		0.000147624
all_filters_all_datasets_MOK_Median_GroupSplit_20230815	Std Error	0.372717	Prob > t		0.999926
all_filters_all_datasets_MOK_Median_GroupSplit_20230815	Upper 95%	-0.83471	Prob < t		7.38118e-05
all_filters_all_datasets_MOK_Median_GroupSplit_20230815	Lower 95%	-2.34961
all_filters_all_datasets_MOK_Median_GroupSplit_20230815	N	35
all_filters_all_datasets_MOK_Median_GroupSplit_20230815	Correlation	0.57963
all_filters_all_datasets_MOK_Median_GroupSplit_20230815	Median(Sku) VKX3000*tokyo	3.94301	t-Ratio	0.620509
all_filters_all_datasets_MOK_Median_GroupSplit_20230815	Median(Sku) sensofar*hh	3.83004	DF	34
all_filters_all_datasets_MOK_Median_GroupSplit_20230815	Mean Difference	0.112968	Prob > |t|		0.53906
all_filters_all_datasets_MOK_Median_GroupSplit_20230815	Std Error	0.182057	Prob > t		0.26953
all_filters_all_datasets_MOK_Median_GroupSplit_20230815	Upper 95%	0.482953	Prob < t		0.73047
all_filters_all_datasets_MOK_Median_GroupSplit_20230815	Lower 95%	-0.257017
all_filters_all_datasets_MOK_Median_GroupSplit_20230815	N	35
all_filters_all_datasets_MOK_Median_GroupSplit_20230815	Correlation	0.534197
all_filters_all_datasets_MOK_Median_GroupSplit_20230815	Median(Sku) VKX3000*tokyo	3.94301	t-Ratio	-1.43075
all_filters_all_datasets_MOK_Median_GroupSplit_20230815	Median(Sku) usurf*hh	4.19488	DF	34
all_filters_all_datasets_MOK_Median_GroupSplit_20230815	Mean Difference	-0.25187	Prob > |t|		0.161629
all_filters_all_datasets_MOK_Median_GroupSplit_20230815	Std Error	0.17604	Prob > t		0.919186
all_filters_all_datasets_MOK_Median_GroupSplit_20230815	Upper 95%	0.105887	Prob < t		0.0808144
all_filters_all_datasets_MOK_Median_GroupSplit_20230815	Lower 95%	-0.609626
all_filters_all_datasets_MOK_Median_GroupSplit_20230815	N	35
all_filters_all_datasets_MOK_Median_GroupSplit_20230815	Correlation	0.497712
all_filters_all_datasets_MOK_Median_GroupSplit_20230815	Median(Sku) VKX3000*tokyo	3.94301	t-Ratio	-0.887014
all_filters_all_datasets_MOK_Median_GroupSplit_20230815	Median(Sku) VK9700*tokyo	4.05939	DF	34
all_filters_all_datasets_MOK_Median_GroupSplit_20230815	Mean Difference	-0.116382	Prob > |t|		0.381303
all_filters_all_datasets_MOK_Median_GroupSplit_20230815	Std Error	0.131206	Prob > t		0.809348
all_filters_all_datasets_MOK_Median_GroupSplit_20230815	Upper 95%	0.150262	Prob < t		0.190652
all_filters_all_datasets_MOK_Median_GroupSplit_20230815	Lower 95%	-0.383025
all_filters_all_datasets_MOK_Median_GroupSplit_20230815	N	35
all_filters_all_datasets_MOK_Median_GroupSplit_20230815	Correlation	0.614001

## Sheet: Sp
Table	Column 1	Column 2	Column 3	Column 4	Column 5
all_filters_all_datasets_MOK_Median_GroupSplit_20230815	Median(Sp) sensofar*hh	1.17615	t-Ratio	5.66571
all_filters_all_datasets_MOK_Median_GroupSplit_20230815	Median(Sp) Leica*poitiers	0.774665	DF	34
all_filters_all_datasets_MOK_Median_GroupSplit_20230815	Mean Difference	0.40148	Prob > |t|		2.34182e-06
all_filters_all_datasets_MOK_Median_GroupSplit_20230815	Std Error	0.0708615	Prob > t		1.17091e-06
all_filters_all_datasets_MOK_Median_GroupSplit_20230815	Upper 95%	0.545488	Prob < t		0.999999
all_filters_all_datasets_MOK_Median_GroupSplit_20230815	Lower 95%	0.257472
all_filters_all_datasets_MOK_Median_GroupSplit_20230815	N	35
all_filters_all_datasets_MOK_Median_GroupSplit_20230815	Correlation	0.705644
all_filters_all_datasets_MOK_Median_GroupSplit_20230815	Median(Sp) usurf*hh	1.05177	t-Ratio	3.2764
all_filters_all_datasets_MOK_Median_GroupSplit_20230815	Median(Sp) Leica*poitiers	0.774665	DF	34
all_filters_all_datasets_MOK_Median_GroupSplit_20230815	Mean Difference	0.277108	Prob > |t|		0.0024251
all_filters_all_datasets_MOK_Median_GroupSplit_20230815	Std Error	0.0845769	Prob > t		0.00121255
all_filters_all_datasets_MOK_Median_GroupSplit_20230815	Upper 95%	0.448989	Prob < t		0.998787
all_filters_all_datasets_MOK_Median_GroupSplit_20230815	Lower 95%	0.105227
all_filters_all_datasets_MOK_Median_GroupSplit_20230815	N	35
all_filters_all_datasets_MOK_Median_GroupSplit_20230815	Correlation	0.691578
all_filters_all_datasets_MOK_Median_GroupSplit_20230815	Median(Sp) usurf*hh	1.05177	t-Ratio	-1.71914
all_filters_all_datasets_MOK_Median_GroupSplit_20230815	Median(Sp) sensofar*hh	1.17615	DF	34
all_filters_all_datasets_MOK_Median_GroupSplit_20230815	Mean Difference	-0.124372	Prob > |t|		0.094683
all_filters_all_datasets_MOK_Median_GroupSplit_20230815	Std Error	0.0723458	Prob > t		0.952658
all_filters_all_datasets_MOK_Median_GroupSplit_20230815	Upper 95%	0.022652	Prob < t		0.0473415
all_filters_all_datasets_MOK_Median_GroupSplit_20230815	Lower 95%	-0.271397
all_filters_all_datasets_MOK_Median_GroupSplit_20230815	N	35
all_filters_all_datasets_MOK_Median_GroupSplit_20230815	Correlation	0.776616
all_filters_all_datasets_MOK_Median_GroupSplit_20230815	Median(Sp) VK9700*tokyo	0.989612	t-Ratio	5.01144
all_filters_all_datasets_MOK_Median_GroupSplit_20230815	Median(Sp) Leica*poitiers	0.774665	DF	34
all_filters_all_datasets_MOK_Median_GroupSplit_20230815	Mean Difference	0.214946	Prob > |t|		1.66015e-05
all_filters_all_datasets_MOK_Median_GroupSplit_20230815	Std Error	0.0428912	Prob > t		8.30073e-06
all_filters_all_datasets_MOK_Median_GroupSplit_20230815	Upper 95%	0.302112	Prob < t		0.999992
all_filters_all_datasets_MOK_Median_GroupSplit_20230815	Lower 95%	0.127781
all_filters_all_datasets_MOK_Median_GroupSplit_20230815	N	35
all_filters_all_datasets_MOK_Median_GroupSplit_20230815	Correlation	0.83762
all_filters_all_datasets_MOK_Median_GroupSplit_20230815	Median(Sp) VK9700*tokyo	0.989612	t-Ratio	-3.03687
all_filters_all_datasets_MOK_Median_GroupSplit_20230815	Median(Sp) sensofar*hh	1.17615	DF	34
all_filters_all_datasets_MOK_Median_GroupSplit_20230815	Mean Difference	-0.186534	Prob > |t|		0.00456703
all_filters_all_datasets_MOK_Median_GroupSplit_20230815	Std Error	0.061423	Prob > t		0.997716
all_filters_all_datasets_MOK_Median_GroupSplit_20230815	Upper 95%	-0.0617072	Prob < t		0.00228351
all_filters_all_datasets_MOK_Median_GroupSplit_20230815	Lower 95%	-0.31136
all_filters_all_datasets_MOK_Median_GroupSplit_20230815	N	35
all_filters_all_datasets_MOK_Median_GroupSplit_20230815	Correlation	0.78273
all_filters_all_datasets_MOK_Median_GroupSplit_20230815	Median(Sp) VK9700*tokyo	0.989612	t-Ratio	-0.745617
all_filters_all_datasets_MOK_Median_GroupSplit_20230815	Median(Sp) usurf*hh	1.05177	DF	34
all_filters_all_datasets_MOK_Median_GroupSplit_20230815	Mean Difference	-0.0621614	Prob > |t|		0.461023
all_filters_all_datasets_MOK_Median_GroupSplit_20230815	Std Error	0.0833691	Prob > t		0.769489
all_filters_all_datasets_MOK_Median_GroupSplit_20230815	Upper 95%	0.107265	Prob < t		0.230511
all_filters_all_datasets_MOK_Median_GroupSplit_20230815	Lower 95%	-0.231588
all_filters_all_datasets_MOK_Median_GroupSplit_20230815	N	35
all_filters_all_datasets_MOK_Median_GroupSplit_20230815	Correlation	0.679541
all_filters_all_datasets_MOK_Median_GroupSplit_20230815	Median(Sp) VKX3000*tokyo	0.96815	t-Ratio	6.26725
all_filters_all_datasets_MOK_Median_GroupSplit_20230815	Median(Sp) Leica*poitiers	0.774665	DF	34
all_filters_all_datasets_MOK_Median_GroupSplit_20230815	Mean Difference	0.193484	Prob > |t|		3.88204e-07
all_filters_all_datasets_MOK_Median_GroupSplit_20230815	Std Error	0.0308723	Prob > t		1.94102e-07
all_filters_all_datasets_MOK_Median_GroupSplit_20230815	Upper 95%	0.256224	Prob < t		1
all_filters_all_datasets_MOK_Median_GroupSplit_20230815	Lower 95%	0.130744
all_filters_all_datasets_MOK_Median_GroupSplit_20230815	N	35
all_filters_all_datasets_MOK_Median_GroupSplit_20230815	Correlation	0.884398
all_filters_all_datasets_MOK_Median_GroupSplit_20230815	Median(Sp) VKX3000*tokyo	0.96815	t-Ratio	-3.09466
all_filters_all_datasets_MOK_Median_GroupSplit_20230815	Median(Sp) sensofar*hh	1.17615	DF	34
all_filters_all_datasets_MOK_Median_GroupSplit_20230815	Mean Difference	-0.207996	Prob > |t|		0.00392734
all_filters_all_datasets_MOK_Median_GroupSplit_20230815	Std Error	0.0672111	Prob > t		0.998036
all_filters_all_datasets_MOK_Median_GroupSplit_20230815	Upper 95%	-0.0714064	Prob < t		0.00196367
all_filters_all_datasets_MOK_Median_GroupSplit_20230815	Lower 95%	-0.344585
all_filters_all_datasets_MOK_Median_GroupSplit_20230815	N	35
all_filters_all_datasets_MOK_Median_GroupSplit_20230815	Correlation	0.735144
all_filters_all_datasets_MOK_Median_GroupSplit_20230815	Median(Sp) VKX3000*tokyo	0.96815	t-Ratio	-1.22802
all_filters_all_datasets_MOK_Median_GroupSplit_20230815	Median(Sp) usurf*hh	1.05177	DF	34
all_filters_all_datasets_MOK_Median_GroupSplit_20230815	Mean Difference	-0.0836236	Prob > |t|		0.227871
all_filters_all_datasets_MOK_Median_GroupSplit_20230815	Std Error	0.068096	Prob > t		0.886064
all_filters_all_datasets_MOK_Median_GroupSplit_20230815	Upper 95%	0.0547641	Prob < t		0.113936
all_filters_all_datasets_MOK_Median_GroupSplit_20230815	Lower 95%	-0.222011
all_filters_all_datasets_MOK_Median_GroupSplit_20230815	N	35
all_filters_all_datasets_MOK_Median_GroupSplit_20230815	Correlation	0.84159
all_filters_all_datasets_MOK_Median_GroupSplit_20230815	Median(Sp) VKX3000*tokyo	0.96815	t-Ratio	-0.510822
all_filters_all_datasets_MOK_Median_GroupSplit_20230815	Median(Sp) VK9700*tokyo	0.989612	DF	34
all_filters_all_datasets_MOK_Median_GroupSplit_20230815	Mean Difference	-0.0214621	Prob > |t|		0.612777
all_filters_all_datasets_MOK_Median_GroupSplit_20230815	Std Error	0.0420149	Prob > t		0.693611
all_filters_all_datasets_MOK_Median_GroupSplit_20230815	Upper 95%	0.0639224	Prob < t		0.306389
all_filters_all_datasets_MOK_Median_GroupSplit_20230815	Lower 95%	-0.106847
all_filters_all_datasets_MOK_Median_GroupSplit_20230815	N	35
all_filters_all_datasets_MOK_Median_GroupSplit_20230815	Correlation	0.840562

## Sheet: Sv
Table	Column 1	Column 2	Column 3	Column 4	Column 5
all_filters_all_datasets_MOK_Median_GroupSplit_20230815	Median(Sv) sensofar*hh	1.3455	t-Ratio	-4.97438
all_filters_all_datasets_MOK_Median_GroupSplit_20230815	Median(Sv) Leica*poitiers	1.71658	DF	34
all_filters_all_datasets_MOK_Median_GroupSplit_20230815	Mean Difference	-0.371087	Prob > |t|		1.85421e-05
all_filters_all_datasets_MOK_Median_GroupSplit_20230815	Std Error	0.0745996	Prob > t		0.999991
all_filters_all_datasets_MOK_Median_GroupSplit_20230815	Upper 95%	-0.219482	Prob < t		9.27105e-06
all_filters_all_datasets_MOK_Median_GroupSplit_20230815	Lower 95%	-0.522691
all_filters_all_datasets_MOK_Median_GroupSplit_20230815	N	35
all_filters_all_datasets_MOK_Median_GroupSplit_20230815	Correlation	0.845392
all_filters_all_datasets_MOK_Median_GroupSplit_20230815	Median(Sv) usurf*hh	1.42941	t-Ratio	-3.27942
all_filters_all_datasets_MOK_Median_GroupSplit_20230815	Median(Sv) Leica*poitiers	1.71658	DF	34
all_filters_all_datasets_MOK_Median_GroupSplit_20230815	Mean Difference	-0.287175	Prob > |t|		0.00240551
all_filters_all_datasets_MOK_Median_GroupSplit_20230815	Std Error	0.0875687	Prob > t		0.998797
all_filters_all_datasets_MOK_Median_GroupSplit_20230815	Upper 95%	-0.109214	Prob < t		0.00120275
all_filters_all_datasets_MOK_Median_GroupSplit_20230815	Lower 95%	-0.465136
all_filters_all_datasets_MOK_Median_GroupSplit_20230815	N	35
all_filters_all_datasets_MOK_Median_GroupSplit_20230815	Correlation	0.77713
all_filters_all_datasets_MOK_Median_GroupSplit_20230815	Median(Sv) usurf*hh	1.42941	t-Ratio	1.51633
all_filters_all_datasets_MOK_Median_GroupSplit_20230815	Median(Sv) sensofar*hh	1.3455	DF	34
all_filters_all_datasets_MOK_Median_GroupSplit_20230815	Mean Difference	0.083912	Prob > |t|		0.138678
all_filters_all_datasets_MOK_Median_GroupSplit_20230815	Std Error	0.0553387	Prob > t		0.0693391
all_filters_all_datasets_MOK_Median_GroupSplit_20230815	Upper 95%	0.196374	Prob < t		0.930661
all_filters_all_datasets_MOK_Median_GroupSplit_20230815	Lower 95%	-0.0285498
all_filters_all_datasets_MOK_Median_GroupSplit_20230815	N	35
all_filters_all_datasets_MOK_Median_GroupSplit_20230815	Correlation	0.860417
all_filters_all_datasets_MOK_Median_GroupSplit_20230815	Median(Sv) VK9700*tokyo	1.19124	t-Ratio	-4.95224
all_filters_all_datasets_MOK_Median_GroupSplit_20230815	Median(Sv) Leica*poitiers	1.71658	DF	34
all_filters_all_datasets_MOK_Median_GroupSplit_20230815	Mean Difference	-0.525346	Prob > |t|		1.98072e-05
all_filters_all_datasets_MOK_Median_GroupSplit_20230815	Std Error	0.106082	Prob > t		0.99999
all_filters_all_datasets_MOK_Median_GroupSplit_20230815	Upper 95%	-0.309761	Prob < t		9.90358e-06
all_filters_all_datasets_MOK_Median_GroupSplit_20230815	Lower 95%	-0.740931
all_filters_all_datasets_MOK_Median_GroupSplit_20230815	N	35
all_filters_all_datasets_MOK_Median_GroupSplit_20230815	Correlation	0.670045
all_filters_all_datasets_MOK_Median_GroupSplit_20230815	Median(Sv) VK9700*tokyo	1.19124	t-Ratio	-2.12595
all_filters_all_datasets_MOK_Median_GroupSplit_20230815	Median(Sv) sensofar*hh	1.3455	DF	34
all_filters_all_datasets_MOK_Median_GroupSplit_20230815	Mean Difference	-0.154259	Prob > |t|		0.040851
all_filters_all_datasets_MOK_Median_GroupSplit_20230815	Std Error	0.0725602	Prob > t		0.979575
all_filters_all_datasets_MOK_Median_GroupSplit_20230815	Upper 95%	-0.00679915	Prob < t		0.0204255
all_filters_all_datasets_MOK_Median_GroupSplit_20230815	Lower 95%	-0.301719
all_filters_all_datasets_MOK_Median_GroupSplit_20230815	N	35
all_filters_all_datasets_MOK_Median_GroupSplit_20230815	Correlation	0.750633
all_filters_all_datasets_MOK_Median_GroupSplit_20230815	Median(Sv) VK9700*tokyo	1.19124	t-Ratio	-3.91669
all_filters_all_datasets_MOK_Median_GroupSplit_20230815	Median(Sv) usurf*hh	1.42941	DF	34
all_filters_all_datasets_MOK_Median_GroupSplit_20230815	Mean Difference	-0.238171	Prob > |t|		0.000410887
all_filters_all_datasets_MOK_Median_GroupSplit_20230815	Std Error	0.0608093	Prob > t		0.999795
all_filters_all_datasets_MOK_Median_GroupSplit_20230815	Upper 95%	-0.114592	Prob < t		0.000205443
all_filters_all_datasets_MOK_Median_GroupSplit_20230815	Lower 95%	-0.36175
all_filters_all_datasets_MOK_Median_GroupSplit_20230815	N	35
all_filters_all_datasets_MOK_Median_GroupSplit_20230815	Correlation	0.802901
all_filters_all_datasets_MOK_Median_GroupSplit_20230815	Median(Sv) VKX3000*tokyo	1.24694	t-Ratio	-5.03498
all_filters_all_datasets_MOK_Median_GroupSplit_20230815	Median(Sv) Leica*poitiers	1.71658	DF	34
all_filters_all_datasets_MOK_Median_GroupSplit_20230815	Mean Difference	-0.46964	Prob > |t|		1.54749e-05
all_filters_all_datasets_MOK_Median_GroupSplit_20230815	Std Error	0.0932754	Prob > t		0.999992
all_filters_all_datasets_MOK_Median_GroupSplit_20230815	Upper 95%	-0.280082	Prob < t		7.73744e-06
all_filters_all_datasets_MOK_Median_GroupSplit_20230815	Lower 95%	-0.659198
all_filters_all_datasets_MOK_Median_GroupSplit_20230815	N	35
all_filters_all_datasets_MOK_Median_GroupSplit_20230815	Correlation	0.745394
all_filters_all_datasets_MOK_Median_GroupSplit_20230815	Median(Sv) VKX3000*tokyo	1.24694	t-Ratio	-1.89353
all_filters_all_datasets_MOK_Median_GroupSplit_20230815	Median(Sv) sensofar*hh	1.3455	DF	34
all_filters_all_datasets_MOK_Median_GroupSplit_20230815	Mean Difference	-0.0985532	Prob > |t|		0.0668232
all_filters_all_datasets_MOK_Median_GroupSplit_20230815	Std Error	0.0520474	Prob > t		0.966588
all_filters_all_datasets_MOK_Median_GroupSplit_20230815	Upper 95%	0.00721989	Prob < t		0.0334116
all_filters_all_datasets_MOK_Median_GroupSplit_20230815	Lower 95%	-0.204326
all_filters_all_datasets_MOK_Median_GroupSplit_20230815	N	35
all_filters_all_datasets_MOK_Median_GroupSplit_20230815	Correlation	0.876452
all_filters_all_datasets_MOK_Median_GroupSplit_20230815	Median(Sv) VKX3000*tokyo	1.24694	t-Ratio	-3.58248
all_filters_all_datasets_MOK_Median_GroupSplit_20230815	Median(Sv) usurf*hh	1.42941	DF	34
all_filters_all_datasets_MOK_Median_GroupSplit_20230815	Mean Difference	-0.182465	Prob > |t|		0.00105189
all_filters_all_datasets_MOK_Median_GroupSplit_20230815	Std Error	0.0509326	Prob > t		0.999474
all_filters_all_datasets_MOK_Median_GroupSplit_20230815	Upper 95%	-0.0789577	Prob < t		0.000525943
all_filters_all_datasets_MOK_Median_GroupSplit_20230815	Lower 95%	-0.285973
all_filters_all_datasets_MOK_Median_GroupSplit_20230815	N	35
all_filters_all_datasets_MOK_Median_GroupSplit_20230815	Correlation	0.860582
all_filters_all_datasets_MOK_Median_GroupSplit_20230815	Median(Sv) VKX3000*tokyo	1.24694	t-Ratio	0.992368
all_filters_all_datasets_MOK_Median_GroupSplit_20230815	Median(Sv) VK9700*tokyo	1.19124	DF	34
all_filters_all_datasets_MOK_Median_GroupSplit_20230815	Mean Difference	0.055706	Prob > |t|		0.328028
all_filters_all_datasets_MOK_Median_GroupSplit_20230815	Std Error	0.0561344	Prob > t		0.164014
all_filters_all_datasets_MOK_Median_GroupSplit_20230815	Upper 95%	0.169785	Prob < t		0.835986
all_filters_all_datasets_MOK_Median_GroupSplit_20230815	Lower 95%	-0.0583729
all_filters_all_datasets_MOK_Median_GroupSplit_20230815	N	35
all_filters_all_datasets_MOK_Median_GroupSplit_20230815	Correlation	0.784267

## Sheet: Sz
Table	Column 1	Column 2	Column 3	Column 4	Column 5
all_filters_all_datasets_MOK_Median_GroupSplit_20230815	Median(Sz) sensofar*hh	2.52774	t-Ratio	0.0774254
all_filters_all_datasets_MOK_Median_GroupSplit_20230815	Median(Sz) Leica*poitiers	2.52129	DF	34
all_filters_all_datasets_MOK_Median_GroupSplit_20230815	Mean Difference	0.00644999	Prob > |t|		0.938739
all_filters_all_datasets_MOK_Median_GroupSplit_20230815	Std Error	0.0833058	Prob > t		0.469369
all_filters_all_datasets_MOK_Median_GroupSplit_20230815	Upper 95%	0.175748	Prob < t		0.530631
all_filters_all_datasets_MOK_Median_GroupSplit_20230815	Lower 95%	-0.162848
all_filters_all_datasets_MOK_Median_GroupSplit_20230815	N	35
all_filters_all_datasets_MOK_Median_GroupSplit_20230815	Correlation	0.916921
all_filters_all_datasets_MOK_Median_GroupSplit_20230815	Median(Sz) usurf*hh	2.56066	t-Ratio	0.375962
all_filters_all_datasets_MOK_Median_GroupSplit_20230815	Median(Sz) Leica*poitiers	2.52129	DF	34
all_filters_all_datasets_MOK_Median_GroupSplit_20230815	Mean Difference	0.0393664	Prob > |t|		0.709281
all_filters_all_datasets_MOK_Median_GroupSplit_20230815	Std Error	0.104708	Prob > t		0.354641
all_filters_all_datasets_MOK_Median_GroupSplit_20230815	Upper 95%	0.25216	Prob < t		0.645359
all_filters_all_datasets_MOK_Median_GroupSplit_20230815	Lower 95%	-0.173427
all_filters_all_datasets_MOK_Median_GroupSplit_20230815	N	35
all_filters_all_datasets_MOK_Median_GroupSplit_20230815	Correlation	0.884978
all_filters_all_datasets_MOK_Median_GroupSplit_20230815	Median(Sz) usurf*hh	2.56066	t-Ratio	0.306917
all_filters_all_datasets_MOK_Median_GroupSplit_20230815	Median(Sz) sensofar*hh	2.52774	DF	34
all_filters_all_datasets_MOK_Median_GroupSplit_20230815	Mean Difference	0.0329164	Prob > |t|		0.760778
all_filters_all_datasets_MOK_Median_GroupSplit_20230815	Std Error	0.107248	Prob > t		0.380389
all_filters_all_datasets_MOK_Median_GroupSplit_20230815	Upper 95%	0.250871	Prob < t		0.619611
all_filters_all_datasets_MOK_Median_GroupSplit_20230815	Lower 95%	-0.185039
all_filters_all_datasets_MOK_Median_GroupSplit_20230815	N	35
all_filters_all_datasets_MOK_Median_GroupSplit_20230815	Correlation	0.873702
all_filters_all_datasets_MOK_Median_GroupSplit_20230815	Median(Sz) VK9700*tokyo	2.17186	t-Ratio	-3.41603
all_filters_all_datasets_MOK_Median_GroupSplit_20230815	Median(Sz) Leica*poitiers	2.52129	DF	34
all_filters_all_datasets_MOK_Median_GroupSplit_20230815	Mean Difference	-0.349431	Prob > |t|		0.00166236
all_filters_all_datasets_MOK_Median_GroupSplit_20230815	Std Error	0.102292	Prob > t		0.999169
all_filters_all_datasets_MOK_Median_GroupSplit_20230815	Upper 95%	-0.141549	Prob < t		0.000831179
all_filters_all_datasets_MOK_Median_GroupSplit_20230815	Lower 95%	-0.557312
all_filters_all_datasets_MOK_Median_GroupSplit_20230815	N	35
all_filters_all_datasets_MOK_Median_GroupSplit_20230815	Correlation	0.797908
all_filters_all_datasets_MOK_Median_GroupSplit_20230815	Median(Sz) VK9700*tokyo	2.17186	t-Ratio	-2.69701
all_filters_all_datasets_MOK_Median_GroupSplit_20230815	Median(Sz) sensofar*hh	2.52774	DF	34
all_filters_all_datasets_MOK_Median_GroupSplit_20230815	Mean Difference	-0.355881	Prob > |t|		0.0108062
all_filters_all_datasets_MOK_Median_GroupSplit_20230815	Std Error	0.131954	Prob > t		0.994597
all_filters_all_datasets_MOK_Median_GroupSplit_20230815	Upper 95%	-0.0877188	Prob < t		0.00540309
all_filters_all_datasets_MOK_Median_GroupSplit_20230815	Lower 95%	-0.624043
all_filters_all_datasets_MOK_Median_GroupSplit_20230815	N	35
all_filters_all_datasets_MOK_Median_GroupSplit_20230815	Correlation	0.768927
all_filters_all_datasets_MOK_Median_GroupSplit_20230815	Median(Sz) VK9700*tokyo	2.17186	t-Ratio	-2.79911
all_filters_all_datasets_MOK_Median_GroupSplit_20230815	Median(Sz) usurf*hh	2.56066	DF	34
all_filters_all_datasets_MOK_Median_GroupSplit_20230815	Mean Difference	-0.388797	Prob > |t|		0.008384
all_filters_all_datasets_MOK_Median_GroupSplit_20230815	Std Error	0.1389	Prob > t		0.995808
all_filters_all_datasets_MOK_Median_GroupSplit_20230815	Upper 95%	-0.106518	Prob < t		0.004192
all_filters_all_datasets_MOK_Median_GroupSplit_20230815	Lower 95%	-0.671077
all_filters_all_datasets_MOK_Median_GroupSplit_20230815	N	35
all_filters_all_datasets_MOK_Median_GroupSplit_20230815	Correlation	0.789645
all_filters_all_datasets_MOK_Median_GroupSplit_20230815	Median(Sz) VKX3000*tokyo	2.26006	t-Ratio	-2.58739
all_filters_all_datasets_MOK_Median_GroupSplit_20230815	Median(Sz) Leica*poitiers	2.52129	DF	34
all_filters_all_datasets_MOK_Median_GroupSplit_20230815	Mean Difference	-0.261236	Prob > |t|		0.0141196
all_filters_all_datasets_MOK_Median_GroupSplit_20230815	Std Error	0.100965	Prob > t		0.99294
all_filters_all_datasets_MOK_Median_GroupSplit_20230815	Upper 95%	-0.0560504	Prob < t		0.00705978
all_filters_all_datasets_MOK_Median_GroupSplit_20230815	Lower 95%	-0.466421
all_filters_all_datasets_MOK_Median_GroupSplit_20230815	N	35
all_filters_all_datasets_MOK_Median_GroupSplit_20230815	Correlation	0.814325
all_filters_all_datasets_MOK_Median_GroupSplit_20230815	Median(Sz) VKX3000*tokyo	2.26006	t-Ratio	-2.46261
all_filters_all_datasets_MOK_Median_GroupSplit_20230815	Median(Sz) sensofar*hh	2.52774	DF	34
all_filters_all_datasets_MOK_Median_GroupSplit_20230815	Mean Difference	-0.267686	Prob > |t|		0.019016
all_filters_all_datasets_MOK_Median_GroupSplit_20230815	Std Error	0.1087	Prob > t		0.990492
all_filters_all_datasets_MOK_Median_GroupSplit_20230815	Upper 95%	-0.0467805	Prob < t		0.00950801
all_filters_all_datasets_MOK_Median_GroupSplit_20230815	Lower 95%	-0.488591
all_filters_all_datasets_MOK_Median_GroupSplit_20230815	N	35
all_filters_all_datasets_MOK_Median_GroupSplit_20230815	Correlation	0.848699
all_filters_all_datasets_MOK_Median_GroupSplit_20230815	Median(Sz) VKX3000*tokyo	2.26006	t-Ratio	-3.1924
all_filters_all_datasets_MOK_Median_GroupSplit_20230815	Median(Sz) usurf*hh	2.56066	DF	34
all_filters_all_datasets_MOK_Median_GroupSplit_20230815	Mean Difference	-0.300602	Prob > |t|		0.00303464
all_filters_all_datasets_MOK_Median_GroupSplit_20230815	Std Error	0.0941618	Prob > t		0.998483
all_filters_all_datasets_MOK_Median_GroupSplit_20230815	Upper 95%	-0.109242	Prob < t		0.00151732
all_filters_all_datasets_MOK_Median_GroupSplit_20230815	Lower 95%	-0.491962
all_filters_all_datasets_MOK_Median_GroupSplit_20230815	N	35
all_filters_all_datasets_MOK_Median_GroupSplit_20230815	Correlation	0.92237
all_filters_all_datasets_MOK_Median_GroupSplit_20230815	Median(Sz) VKX3000*tokyo	2.26006	t-Ratio	1.0249
all_filters_all_datasets_MOK_Median_GroupSplit_20230815	Median(Sz) VK9700*tokyo	2.17186	DF	34
all_filters_all_datasets_MOK_Median_GroupSplit_20230815	Mean Difference	0.0881952	Prob > |t|		0.312648
all_filters_all_datasets_MOK_Median_GroupSplit_20230815	Std Error	0.0860526	Prob > t		0.156324
all_filters_all_datasets_MOK_Median_GroupSplit_20230815	Upper 95%	0.263075	Prob < t		0.843676
all_filters_all_datasets_MOK_Median_GroupSplit_20230815	Lower 95%	-0.0866848
all_filters_all_datasets_MOK_Median_GroupSplit_20230815	N	35
all_filters_all_datasets_MOK_Median_GroupSplit_20230815	Correlation	0.844077

## Sheet: Sa
Table	Column 1	Column 2	Column 3	Column 4	Column 5
all_filters_all_datasets_MOK_Median_GroupSplit_20230815	Median(Sa) sensofar*hh	0.269467	t-Ratio	8.19591
all_filters_all_datasets_MOK_Median_GroupSplit_20230815	Median(Sa) Leica*poitiers	0.226887	DF	34
all_filters_all_datasets_MOK_Median_GroupSplit_20230815	Mean Difference	0.0425799	Prob > |t|		1.46243e-09
all_filters_all_datasets_MOK_Median_GroupSplit_20230815	Std Error	0.00519526	Prob > t		7.31216e-10
all_filters_all_datasets_MOK_Median_GroupSplit_20230815	Upper 95%	0.0531379	Prob < t		1
all_filters_all_datasets_MOK_Median_GroupSplit_20230815	Lower 95%	0.0320218
all_filters_all_datasets_MOK_Median_GroupSplit_20230815	N	35
all_filters_all_datasets_MOK_Median_GroupSplit_20230815	Correlation	0.952632
all_filters_all_datasets_MOK_Median_GroupSplit_20230815	Median(Sa) usurf*hh	0.26231	t-Ratio	6.70076
all_filters_all_datasets_MOK_Median_GroupSplit_20230815	Median(Sa) Leica*poitiers	0.226887	DF	34
all_filters_all_datasets_MOK_Median_GroupSplit_20230815	Mean Difference	0.0354228	Prob > |t|		1.07526e-07
all_filters_all_datasets_MOK_Median_GroupSplit_20230815	Std Error	0.00528639	Prob > t		5.37629e-08
all_filters_all_datasets_MOK_Median_GroupSplit_20230815	Upper 95%	0.0461661	Prob < t		1
all_filters_all_datasets_MOK_Median_GroupSplit_20230815	Lower 95%	0.0246796
all_filters_all_datasets_MOK_Median_GroupSplit_20230815	N	35
all_filters_all_datasets_MOK_Median_GroupSplit_20230815	Correlation	0.945572
all_filters_all_datasets_MOK_Median_GroupSplit_20230815	Median(Sa) usurf*hh	0.26231	t-Ratio	-1.23821
all_filters_all_datasets_MOK_Median_GroupSplit_20230815	Median(Sa) sensofar*hh	0.269467	DF	34
all_filters_all_datasets_MOK_Median_GroupSplit_20230815	Mean Difference	-0.00715703	Prob > |t|		0.224121
all_filters_all_datasets_MOK_Median_GroupSplit_20230815	Std Error	0.00578016	Prob > t		0.887939
all_filters_all_datasets_MOK_Median_GroupSplit_20230815	Upper 95%	0.00458966	Prob < t		0.112061
all_filters_all_datasets_MOK_Median_GroupSplit_20230815	Lower 95%	-0.0189037
all_filters_all_datasets_MOK_Median_GroupSplit_20230815	N	35
all_filters_all_datasets_MOK_Median_GroupSplit_20230815	Correlation	0.941673
all_filters_all_datasets_MOK_Median_GroupSplit_20230815	Median(Sa) VK9700*tokyo	0.227786	t-Ratio	0.167171
all_filters_all_datasets_MOK_Median_GroupSplit_20230815	Median(Sa) Leica*poitiers	0.226887	DF	34
all_filters_all_datasets_MOK_Median_GroupSplit_20230815	Mean Difference	0.000898433	Prob > |t|		0.868226
all_filters_all_datasets_MOK_Median_GroupSplit_20230815	Std Error	0.00537434	Prob > t		0.434113
all_filters_all_datasets_MOK_Median_GroupSplit_20230815	Upper 95%	0.0118204	Prob < t		0.565887
all_filters_all_datasets_MOK_Median_GroupSplit_20230815	Lower 95%	-0.0100235
all_filters_all_datasets_MOK_Median_GroupSplit_20230815	N	35
all_filters_all_datasets_MOK_Median_GroupSplit_20230815	Correlation	0.945575
all_filters_all_datasets_MOK_Median_GroupSplit_20230815	Median(Sa) VK9700*tokyo	0.227786	t-Ratio	-6.49126
all_filters_all_datasets_MOK_Median_GroupSplit_20230815	Median(Sa) sensofar*hh	0.269467	DF	34
all_filters_all_datasets_MOK_Median_GroupSplit_20230815	Mean Difference	-0.0416814	Prob > |t|		1.99651e-07
all_filters_all_datasets_MOK_Median_GroupSplit_20230815	Std Error	0.00642116	Prob > t		1
all_filters_all_datasets_MOK_Median_GroupSplit_20230815	Upper 95%	-0.0286321	Prob < t		9.98253e-08
all_filters_all_datasets_MOK_Median_GroupSplit_20230815	Lower 95%	-0.0547308
all_filters_all_datasets_MOK_Median_GroupSplit_20230815	N	35
all_filters_all_datasets_MOK_Median_GroupSplit_20230815	Correlation	0.927118
all_filters_all_datasets_MOK_Median_GroupSplit_20230815	Median(Sa) VK9700*tokyo	0.227786	t-Ratio	-5.49972
all_filters_all_datasets_MOK_Median_GroupSplit_20230815	Median(Sa) usurf*hh	0.26231	DF	34
all_filters_all_datasets_MOK_Median_GroupSplit_20230815	Mean Difference	-0.0345244	Prob > |t|		3.85087e-06
all_filters_all_datasets_MOK_Median_GroupSplit_20230815	Std Error	0.00627748	Prob > t		0.999998
all_filters_all_datasets_MOK_Median_GroupSplit_20230815	Upper 95%	-0.021767	Prob < t		1.92544e-06
all_filters_all_datasets_MOK_Median_GroupSplit_20230815	Lower 95%	-0.0472818
all_filters_all_datasets_MOK_Median_GroupSplit_20230815	N	35
all_filters_all_datasets_MOK_Median_GroupSplit_20230815	Correlation	0.923522
all_filters_all_datasets_MOK_Median_GroupSplit_20230815	Median(Sa) VKX3000*tokyo	0.244429	t-Ratio	3.3592
all_filters_all_datasets_MOK_Median_GroupSplit_20230815	Median(Sa) Leica*poitiers	0.226887	DF	34
all_filters_all_datasets_MOK_Median_GroupSplit_20230815	Mean Difference	0.0175418	Prob > |t|		0.0019399
all_filters_all_datasets_MOK_Median_GroupSplit_20230815	Std Error	0.00522201	Prob > t		0.000969951
all_filters_all_datasets_MOK_Median_GroupSplit_20230815	Upper 95%	0.0281542	Prob < t		0.99903
all_filters_all_datasets_MOK_Median_GroupSplit_20230815	Lower 95%	0.0069294
all_filters_all_datasets_MOK_Median_GroupSplit_20230815	N	35
all_filters_all_datasets_MOK_Median_GroupSplit_20230815	Correlation	0.955015
all_filters_all_datasets_MOK_Median_GroupSplit_20230815	Median(Sa) VKX3000*tokyo	0.244429	t-Ratio	-4.50606
all_filters_all_datasets_MOK_Median_GroupSplit_20230815	Median(Sa) sensofar*hh	0.269467	DF	34
all_filters_all_datasets_MOK_Median_GroupSplit_20230815	Mean Difference	-0.0250381	Prob > |t|		7.43362e-05
all_filters_all_datasets_MOK_Median_GroupSplit_20230815	Std Error	0.00555654	Prob > t		0.999963
all_filters_all_datasets_MOK_Median_GroupSplit_20230815	Upper 95%	-0.0137458	Prob < t		3.71681e-05
all_filters_all_datasets_MOK_Median_GroupSplit_20230815	Lower 95%	-0.0363303
all_filters_all_datasets_MOK_Median_GroupSplit_20230815	N	35
all_filters_all_datasets_MOK_Median_GroupSplit_20230815	Correlation	0.948774
all_filters_all_datasets_MOK_Median_GroupSplit_20230815	Median(Sa) VKX3000*tokyo	0.244429	t-Ratio	-3.32841
all_filters_all_datasets_MOK_Median_GroupSplit_20230815	Median(Sa) usurf*hh	0.26231	DF	34
all_filters_all_datasets_MOK_Median_GroupSplit_20230815	Mean Difference	-0.017881	Prob > |t|		0.00210833
all_filters_all_datasets_MOK_Median_GroupSplit_20230815	Std Error	0.00537224	Prob > t		0.998946
all_filters_all_datasets_MOK_Median_GroupSplit_20230815	Upper 95%	-0.00696333	Prob < t		0.00105416
all_filters_all_datasets_MOK_Median_GroupSplit_20230815	Lower 95%	-0.0287987
all_filters_all_datasets_MOK_Median_GroupSplit_20230815	N	35
all_filters_all_datasets_MOK_Median_GroupSplit_20230815	Correlation	0.954531
all_filters_all_datasets_MOK_Median_GroupSplit_20230815	Median(Sa) VKX3000*tokyo	0.244429	t-Ratio	2.41978
all_filters_all_datasets_MOK_Median_GroupSplit_20230815	Median(Sa) VK9700*tokyo	0.227786	DF	34
all_filters_all_datasets_MOK_Median_GroupSplit_20230815	Mean Difference	0.0166434	Prob > |t|		0.021026
all_filters_all_datasets_MOK_Median_GroupSplit_20230815	Std Error	0.00687807	Prob > t		0.010513
all_filters_all_datasets_MOK_Median_GroupSplit_20230815	Upper 95%	0.0306213	Prob < t		0.989487
all_filters_all_datasets_MOK_Median_GroupSplit_20230815	Lower 95%	0.00266546
all_filters_all_datasets_MOK_Median_GroupSplit_20230815	N	35
all_filters_all_datasets_MOK_Median_GroupSplit_20230815	Correlation	0.919873

## Sheet: Smr
Table	Column 1	Column 2	Column 3	Column 4	Column 5
all_filters_all_datasets_MOK_Median_GroupSplit_20230815	Median(Smr) sensofar*hh	50.0826	t-Ratio	-6.73781
all_filters_all_datasets_MOK_Median_GroupSplit_20230815	Median(Smr) Leica*poitiers	76.0496	DF	34
all_filters_all_datasets_MOK_Median_GroupSplit_20230815	Mean Difference	-25.9671	Prob > |t|		9.64132e-08
all_filters_all_datasets_MOK_Median_GroupSplit_20230815	Std Error	3.85393	Prob > t		1
all_filters_all_datasets_MOK_Median_GroupSplit_20230815	Upper 95%	-18.1349	Prob < t		4.82066e-08
all_filters_all_datasets_MOK_Median_GroupSplit_20230815	Lower 95%	-33.7992
all_filters_all_datasets_MOK_Median_GroupSplit_20230815	N	35
all_filters_all_datasets_MOK_Median_GroupSplit_20230815	Correlation	0.760482
all_filters_all_datasets_MOK_Median_GroupSplit_20230815	Median(Smr) usurf*hh	58.0938	t-Ratio	-4.27995
all_filters_all_datasets_MOK_Median_GroupSplit_20230815	Median(Smr) Leica*poitiers	76.0496	DF	34
all_filters_all_datasets_MOK_Median_GroupSplit_20230815	Mean Difference	-17.9558	Prob > |t|		0.000144148
all_filters_all_datasets_MOK_Median_GroupSplit_20230815	Std Error	4.19533	Prob > t		0.999928
all_filters_all_datasets_MOK_Median_GroupSplit_20230815	Upper 95%	-9.42986	Prob < t		7.2074e-05
all_filters_all_datasets_MOK_Median_GroupSplit_20230815	Lower 95%	-26.4817
all_filters_all_datasets_MOK_Median_GroupSplit_20230815	N	35
all_filters_all_datasets_MOK_Median_GroupSplit_20230815	Correlation	0.737342
all_filters_all_datasets_MOK_Median_GroupSplit_20230815	Median(Smr) usurf*hh	58.0938	t-Ratio	2.90318
all_filters_all_datasets_MOK_Median_GroupSplit_20230815	Median(Smr) sensofar*hh	50.0826	DF	34
all_filters_all_datasets_MOK_Median_GroupSplit_20230815	Mean Difference	8.01126	Prob > |t|		0.00644413
all_filters_all_datasets_MOK_Median_GroupSplit_20230815	Std Error	2.75948	Prob > t		0.00322207
all_filters_all_datasets_MOK_Median_GroupSplit_20230815	Upper 95%	13.6192	Prob < t		0.996778
all_filters_all_datasets_MOK_Median_GroupSplit_20230815	Lower 95%	2.40332
all_filters_all_datasets_MOK_Median_GroupSplit_20230815	N	35
all_filters_all_datasets_MOK_Median_GroupSplit_20230815	Correlation	0.896303
all_filters_all_datasets_MOK_Median_GroupSplit_20230815	Median(Smr) VK9700*tokyo	60.4714	t-Ratio	-4.64073
all_filters_all_datasets_MOK_Median_GroupSplit_20230815	Median(Smr) Leica*poitiers	76.0496	DF	34
all_filters_all_datasets_MOK_Median_GroupSplit_20230815	Mean Difference	-15.5782	Prob > |t|		4.99623e-05
all_filters_all_datasets_MOK_Median_GroupSplit_20230815	Std Error	3.35685	Prob > t		0.999975
all_filters_all_datasets_MOK_Median_GroupSplit_20230815	Upper 95%	-8.7563	Prob < t		2.49811e-05
all_filters_all_datasets_MOK_Median_GroupSplit_20230815	Lower 95%	-22.4002
all_filters_all_datasets_MOK_Median_GroupSplit_20230815	N	35
all_filters_all_datasets_MOK_Median_GroupSplit_20230815	Correlation	0.840644
all_filters_all_datasets_MOK_Median_GroupSplit_20230815	Median(Smr) VK9700*tokyo	60.4714	t-Ratio	3.72369
all_filters_all_datasets_MOK_Median_GroupSplit_20230815	Median(Smr) sensofar*hh	50.0826	DF	34
all_filters_all_datasets_MOK_Median_GroupSplit_20230815	Mean Difference	10.3888	Prob > |t|		0.000709353
all_filters_all_datasets_MOK_Median_GroupSplit_20230815	Std Error	2.78992	Prob > t		0.000354677
all_filters_all_datasets_MOK_Median_GroupSplit_20230815	Upper 95%	16.0586	Prob < t		0.999645
all_filters_all_datasets_MOK_Median_GroupSplit_20230815	Lower 95%	4.71901
all_filters_all_datasets_MOK_Median_GroupSplit_20230815	N	35
all_filters_all_datasets_MOK_Median_GroupSplit_20230815	Correlation	0.894306
all_filters_all_datasets_MOK_Median_GroupSplit_20230815	Median(Smr) VK9700*tokyo	60.4714	t-Ratio	0.745321
all_filters_all_datasets_MOK_Median_GroupSplit_20230815	Median(Smr) usurf*hh	58.0938	DF	34
all_filters_all_datasets_MOK_Median_GroupSplit_20230815	Mean Difference	2.37755	Prob > |t|		0.461199
all_filters_all_datasets_MOK_Median_GroupSplit_20230815	Std Error	3.18996	Prob > t		0.2306
all_filters_all_datasets_MOK_Median_GroupSplit_20230815	Upper 95%	8.86032	Prob < t		0.7694
all_filters_all_datasets_MOK_Median_GroupSplit_20230815	Lower 95%	-4.10523
all_filters_all_datasets_MOK_Median_GroupSplit_20230815	N	35
all_filters_all_datasets_MOK_Median_GroupSplit_20230815	Correlation	0.866825
all_filters_all_datasets_MOK_Median_GroupSplit_20230815	Median(Smr) VKX3000*tokyo	62.0245	t-Ratio	-4.84827
all_filters_all_datasets_MOK_Median_GroupSplit_20230815	Median(Smr) Leica*poitiers	76.0496	DF	34
all_filters_all_datasets_MOK_Median_GroupSplit_20230815	Mean Difference	-14.0252	Prob > |t|		2.69952e-05
all_filters_all_datasets_MOK_Median_GroupSplit_20230815	Std Error	2.89282	Prob > t		0.999987
all_filters_all_datasets_MOK_Median_GroupSplit_20230815	Upper 95%	-8.14625	Prob < t		1.34976e-05
all_filters_all_datasets_MOK_Median_GroupSplit_20230815	Lower 95%	-19.9041
all_filters_all_datasets_MOK_Median_GroupSplit_20230815	N	35
all_filters_all_datasets_MOK_Median_GroupSplit_20230815	Correlation	0.862776
all_filters_all_datasets_MOK_Median_GroupSplit_20230815	Median(Smr) VKX3000*tokyo	62.0245	t-Ratio	4.4328
all_filters_all_datasets_MOK_Median_GroupSplit_20230815	Median(Smr) sensofar*hh	50.0826	DF	34
all_filters_all_datasets_MOK_Median_GroupSplit_20230815	Mean Difference	11.9419	Prob > |t|		9.2192e-05
all_filters_all_datasets_MOK_Median_GroupSplit_20230815	Std Error	2.69398	Prob > t		4.6096e-05
all_filters_all_datasets_MOK_Median_GroupSplit_20230815	Upper 95%	17.4167	Prob < t		0.999954
all_filters_all_datasets_MOK_Median_GroupSplit_20230815	Lower 95%	6.46705
all_filters_all_datasets_MOK_Median_GroupSplit_20230815	N	35
all_filters_all_datasets_MOK_Median_GroupSplit_20230815	Correlation	0.892438
all_filters_all_datasets_MOK_Median_GroupSplit_20230815	Median(Smr) VKX3000*tokyo	62.0245	t-Ratio	1.60937
all_filters_all_datasets_MOK_Median_GroupSplit_20230815	Median(Smr) usurf*hh	58.0938	DF	34
all_filters_all_datasets_MOK_Median_GroupSplit_20230815	Mean Difference	3.93062	Prob > |t|		0.116784
all_filters_all_datasets_MOK_Median_GroupSplit_20230815	Std Error	2.44234	Prob > t		0.0583918
all_filters_all_datasets_MOK_Median_GroupSplit_20230815	Upper 95%	8.89406	Prob < t		0.941608
all_filters_all_datasets_MOK_Median_GroupSplit_20230815	Lower 95%	-1.03282
all_filters_all_datasets_MOK_Median_GroupSplit_20230815	N	35
all_filters_all_datasets_MOK_Median_GroupSplit_20230815	Correlation	0.918476
all_filters_all_datasets_MOK_Median_GroupSplit_20230815	Median(Smr) VKX3000*tokyo	62.0245	t-Ratio	0.545903
all_filters_all_datasets_MOK_Median_GroupSplit_20230815	Median(Smr) VK9700*tokyo	60.4714	DF	34
all_filters_all_datasets_MOK_Median_GroupSplit_20230815	Mean Difference	1.55308	Prob > |t|		0.588697
all_filters_all_datasets_MOK_Median_GroupSplit_20230815	Std Error	2.84497	Prob > t		0.294349
all_filters_all_datasets_MOK_Median_GroupSplit_20230815	Upper 95%	7.33475	Prob < t		0.705651
all_filters_all_datasets_MOK_Median_GroupSplit_20230815	Lower 95%	-4.2286
all_filters_all_datasets_MOK_Median_GroupSplit_20230815	N	35
all_filters_all_datasets_MOK_Median_GroupSplit_20230815	Correlation	0.888742

## Sheet: Smc
Table	Column 1	Column 2	Column 3	Column 4	Column 5
all_filters_all_datasets_MOK_Median_GroupSplit_20230815	Median(Smc) sensofar*hh	0.421637	t-Ratio	8.86927
all_filters_all_datasets_MOK_Median_GroupSplit_20230815	Median(Smc) Leica*poitiers	0.346722	DF	34
all_filters_all_datasets_MOK_Median_GroupSplit_20230815	Mean Difference	0.0749154	Prob > |t|		2.29473e-10
all_filters_all_datasets_MOK_Median_GroupSplit_20230815	Std Error	0.00844663	Prob > t		1.14737e-10
all_filters_all_datasets_MOK_Median_GroupSplit_20230815	Upper 95%	0.092081	Prob < t		1
all_filters_all_datasets_MOK_Median_GroupSplit_20230815	Lower 95%	0.0577498
all_filters_all_datasets_MOK_Median_GroupSplit_20230815	N	35
all_filters_all_datasets_MOK_Median_GroupSplit_20230815	Correlation	0.957469
all_filters_all_datasets_MOK_Median_GroupSplit_20230815	Median(Smc) usurf*hh	0.400357	t-Ratio	5.8197
all_filters_all_datasets_MOK_Median_GroupSplit_20230815	Median(Smc) Leica*poitiers	0.346722	DF	34
all_filters_all_datasets_MOK_Median_GroupSplit_20230815	Mean Difference	0.0536357	Prob > |t|		1.47665e-06
all_filters_all_datasets_MOK_Median_GroupSplit_20230815	Std Error	0.00921623	Prob > t		7.38327e-07
all_filters_all_datasets_MOK_Median_GroupSplit_20230815	Upper 95%	0.0723653	Prob < t		0.999999
all_filters_all_datasets_MOK_Median_GroupSplit_20230815	Lower 95%	0.0349061
all_filters_all_datasets_MOK_Median_GroupSplit_20230815	N	35
all_filters_all_datasets_MOK_Median_GroupSplit_20230815	Correlation	0.942668
all_filters_all_datasets_MOK_Median_GroupSplit_20230815	Median(Smc) usurf*hh	0.400357	t-Ratio	-2.51559
all_filters_all_datasets_MOK_Median_GroupSplit_20230815	Median(Smc) sensofar*hh	0.421637	DF	34
all_filters_all_datasets_MOK_Median_GroupSplit_20230815	Mean Difference	-0.0212797	Prob > |t|		0.0167731
all_filters_all_datasets_MOK_Median_GroupSplit_20230815	Std Error	0.00845916	Prob > t		0.991613
all_filters_all_datasets_MOK_Median_GroupSplit_20230815	Upper 95%	-0.00408867	Prob < t		0.00838655
all_filters_all_datasets_MOK_Median_GroupSplit_20230815	Lower 95%	-0.0384708
all_filters_all_datasets_MOK_Median_GroupSplit_20230815	N	35
all_filters_all_datasets_MOK_Median_GroupSplit_20230815	Correlation	0.95803
all_filters_all_datasets_MOK_Median_GroupSplit_20230815	Median(Smc) VK9700*tokyo	0.349826	t-Ratio	0.347086
all_filters_all_datasets_MOK_Median_GroupSplit_20230815	Median(Smc) Leica*poitiers	0.346722	DF	34
all_filters_all_datasets_MOK_Median_GroupSplit_20230815	Mean Difference	0.00310413	Prob > |t|		0.730666
all_filters_all_datasets_MOK_Median_GroupSplit_20230815	Std Error	0.00894341	Prob > t		0.365333
all_filters_all_datasets_MOK_Median_GroupSplit_20230815	Upper 95%	0.0212793	Prob < t		0.634667
all_filters_all_datasets_MOK_Median_GroupSplit_20230815	Lower 95%	-0.0150711
all_filters_all_datasets_MOK_Median_GroupSplit_20230815	N	35
all_filters_all_datasets_MOK_Median_GroupSplit_20230815	Correlation	0.946052
all_filters_all_datasets_MOK_Median_GroupSplit_20230815	Median(Smc) VK9700*tokyo	0.349826	t-Ratio	-6.36563
all_filters_all_datasets_MOK_Median_GroupSplit_20230815	Median(Smc) sensofar*hh	0.421637	DF	34
all_filters_all_datasets_MOK_Median_GroupSplit_20230815	Mean Difference	-0.0718113	Prob > |t|		2.89781e-07
all_filters_all_datasets_MOK_Median_GroupSplit_20230815	Std Error	0.0112811	Prob > t		1
all_filters_all_datasets_MOK_Median_GroupSplit_20230815	Upper 95%	-0.0488853	Prob < t		1.4489e-07
all_filters_all_datasets_MOK_Median_GroupSplit_20230815	Lower 95%	-0.0947373
all_filters_all_datasets_MOK_Median_GroupSplit_20230815	N	35
all_filters_all_datasets_MOK_Median_GroupSplit_20230815	Correlation	0.92249
all_filters_all_datasets_MOK_Median_GroupSplit_20230815	Median(Smc) VK9700*tokyo	0.349826	t-Ratio	-4.98377
all_filters_all_datasets_MOK_Median_GroupSplit_20230815	Median(Smc) usurf*hh	0.400357	DF	34
all_filters_all_datasets_MOK_Median_GroupSplit_20230815	Mean Difference	-0.0505316	Prob > |t|		1.803e-05
all_filters_all_datasets_MOK_Median_GroupSplit_20230815	Std Error	0.0101392	Prob > t		0.999991
all_filters_all_datasets_MOK_Median_GroupSplit_20230815	Upper 95%	-0.0299262	Prob < t		9.01501e-06
all_filters_all_datasets_MOK_Median_GroupSplit_20230815	Lower 95%	-0.0711369
all_filters_all_datasets_MOK_Median_GroupSplit_20230815	N	35
all_filters_all_datasets_MOK_Median_GroupSplit_20230815	Correlation	0.9286
all_filters_all_datasets_MOK_Median_GroupSplit_20230815	Median(Smc) VKX3000*tokyo	0.374934	t-Ratio	3.61279
all_filters_all_datasets_MOK_Median_GroupSplit_20230815	Median(Smc) Leica*poitiers	0.346722	DF	34
all_filters_all_datasets_MOK_Median_GroupSplit_20230815	Mean Difference	0.0282124	Prob > |t|		0.000967021
all_filters_all_datasets_MOK_Median_GroupSplit_20230815	Std Error	0.00780905	Prob > t		0.00048351
all_filters_all_datasets_MOK_Median_GroupSplit_20230815	Upper 95%	0.0440823	Prob < t		0.999516
all_filters_all_datasets_MOK_Median_GroupSplit_20230815	Lower 95%	0.0123425
all_filters_all_datasets_MOK_Median_GroupSplit_20230815	N	35
all_filters_all_datasets_MOK_Median_GroupSplit_20230815	Correlation	0.959711
all_filters_all_datasets_MOK_Median_GroupSplit_20230815	Median(Smc) VKX3000*tokyo	0.374934	t-Ratio	-5.23391
all_filters_all_datasets_MOK_Median_GroupSplit_20230815	Median(Smc) sensofar*hh	0.421637	DF	34
all_filters_all_datasets_MOK_Median_GroupSplit_20230815	Mean Difference	-0.046703	Prob > |t|		8.53783e-06
all_filters_all_datasets_MOK_Median_GroupSplit_20230815	Std Error	0.00892316	Prob > t		0.999996
all_filters_all_datasets_MOK_Median_GroupSplit_20230815	Upper 95%	-0.028569	Prob < t		4.26892e-06
all_filters_all_datasets_MOK_Median_GroupSplit_20230815	Lower 95%	-0.0648371
all_filters_all_datasets_MOK_Median_GroupSplit_20230815	N	35
all_filters_all_datasets_MOK_Median_GroupSplit_20230815	Correlation	0.95229
all_filters_all_datasets_MOK_Median_GroupSplit_20230815	Median(Smc) VKX3000*tokyo	0.374934	t-Ratio	-3.09943
all_filters_all_datasets_MOK_Median_GroupSplit_20230815	Median(Smc) usurf*hh	0.400357	DF	34
all_filters_all_datasets_MOK_Median_GroupSplit_20230815	Mean Difference	-0.0254233	Prob > |t|		0.00387853
all_filters_all_datasets_MOK_Median_GroupSplit_20230815	Std Error	0.00820256	Prob > t		0.998061
all_filters_all_datasets_MOK_Median_GroupSplit_20230815	Upper 95%	-0.00875368	Prob < t		0.00193926
all_filters_all_datasets_MOK_Median_GroupSplit_20230815	Lower 95%	-0.0420929
all_filters_all_datasets_MOK_Median_GroupSplit_20230815	N	35
all_filters_all_datasets_MOK_Median_GroupSplit_20230815	Correlation	0.954805
all_filters_all_datasets_MOK_Median_GroupSplit_20230815	Median(Smc) VKX3000*tokyo	0.374934	t-Ratio	2.50545
all_filters_all_datasets_MOK_Median_GroupSplit_20230815	Median(Smc) VK9700*tokyo	0.349826	DF	34
all_filters_all_datasets_MOK_Median_GroupSplit_20230815	Mean Difference	0.0251083	Prob > |t|		0.0171825
all_filters_all_datasets_MOK_Median_GroupSplit_20230815	Std Error	0.0100215	Prob > t		0.00859125
all_filters_all_datasets_MOK_Median_GroupSplit_20230815	Upper 95%	0.0454743	Prob < t		0.991409
all_filters_all_datasets_MOK_Median_GroupSplit_20230815	Lower 95%	0.00474222
all_filters_all_datasets_MOK_Median_GroupSplit_20230815	N	35
all_filters_all_datasets_MOK_Median_GroupSplit_20230815	Correlation	0.932399

[truncated: 31 more sheets: Sdc, Sal, Str, Std, Sdq, Sdr, Vm, Vv, Vmc, Vvc, Vvv, Spd, Spc, S10z, S5p, S5v, Sda, Sha, Sdv, Shv …]
