# Supplementary material for: Inter‐microscope comparability of dental microwear texture data obtained from different optical profilometers: Part I Reproducibility of diet inference using different instruments
Source: Anat Rec (Hoboken). 2025 May 10;309(9):2442–54. doi: 10.1002/ar.25685 (PMC13431920; doi:10.1002/ar.25685)
Supplement: Supplementary file 3 — Table S2. [file AR-309-2442-s003.xlsx]

## Sheet: Leica
DIET	SPEC_ID	Sq LEICA*poitiers	Ssk LEICA*poitiers	Sku LEICA*poitiers	Sp LEICA*poitiers	Sv LEICA*poitiers	Sz LEICA*poitiers	Sa LEICA*poitiers	Smr LEICA*poitiers	Smc LEICA*poitiers	Sdc LEICA*poitiers	Sal LEICA*poitiers	Str LEICA*poitiers	Std LEICA*poitiers	Sdq LEICA*poitiers	Sdr LEICA*poitiers	Vm LEICA*poitiers	Vv LEICA*poitiers	Vmc LEICA*poitiers	Vvc LEICA*poitiers	Vvv LEICA*poitiers	Spd LEICA*poitiers	Spc LEICA*poitiers	S10z LEICA*poitiers	S5p LEICA*poitiers	S5v LEICA*poitiers	Sda LEICA*poitiers	Sha LEICA*poitiers	Sdv LEICA*poitiers	Shv LEICA*poitiers	Sk LEICA*poitiers	nMotif LEICA*poitiers	mea LEICA*poitiers	meh LEICA*poitiers	madf LEICA*poitiers	metf LEICA*poitiers	medf LEICA*poitiers	Asfc LEICA*poitiers	HAsfc9 LEICA*poitiers	Sfrax epLsar LEICA*poitiers	NewEplsar LEICA*poitiers
BF	2CC1B1	0.268701	-0.6214	3.17968	0.523867	1.30743	1.8313	0.217431	94.9913	0.320284	0.618719	3.07766	0.479724	42.2467	0.216963	2.13299	0.00617525	0.327462	0.254937	0.290004	0.0368354	0.00917125	0.510468	1.53787	0.50238	1.0278	59.6049	80.0114	0.926212	2.50114	0.670449	26	138.988	0.274761	1.17654	0.344238	4119.16	3.51168	0.313614	0.00557393	0.0200187
BF	2CC1B2	0.588814	-0.924218	6.5525	1.46826	3.83843	5.30669	0.447852	21.0209	0.721374	1.17129	4.31688	0.683666	22.7538	0.392689	6.15661	0.0200164	0.741391	0.501694	0.66761	0.0737807	0.00626231	0.748019	3.9859	1.26177	2.72413	112.657	143.191	3.73403	6.26137	1.31678	18.5	191.986	0.477775	3.09056	0.487858	5059.79	11.6224	0.316486	0.00226977	0.018081
BF	2CC1G1	0.4097	-1.23236	6.8345	0.93408	2.79601	3.74871	0.30403	61.637	0.454207	0.857721	3.3656	0.554533	23.2495	0.33772	4.45295	0.0121849	0.466392	0.343137	0.413622	0.0596368	0.00797021	0.545087	2.89018	0.839808	2.06937	85.6815	130.367	2.86399	5.21566	0.93895	22	161.718	0.421103	2.50801	0.463491	4097.47	8.33167	0.766631	0.0033666	0.0187828
BF	2CC1G2	0.463778	-0.276627	3.13735	1.21697	1.5563	2.94379	0.360274	33.5459	0.608718	1.01085	6.06906	0.597743	166.887	0.207553	2.02673	0.0157202	0.628526	0.409884	0.567218	0.0613084	0.00646279	0.543072	2.39716	1.02955	1.31457	137.493	93.4253	3.56413	3.06299	1.08961	19	187.95	0.386092	1.08701	0.388147	3997.33	2.97874	0.505133	0.00492855	0.0195668
BF	2CC1R1	0.321633	-1.14899	6.02826	0.826997	2.36632	3.19332	0.249437	74.7708	0.363633	0.76166	5.20705	0.547577	86.5142	0.26421	2.80747	0.00897225	0.372605	0.296102	0.320962	0.0482851	0.00750375	0.862986	2.5926	0.677273	1.91533	61.9193	65.6729	1.08365	1.39907	0.683619	18	200.761	0.324268	2.22549	0.264173	4669.51	5.61582	0.716913	0.00154527	0.0181053
BF	2CC1R2	0.476541	-2.59591	15.4238	0.972521	4.42065	5.39317	0.32146	62.9645	0.43224	1.18157	3.47259	0.651616	174.366	0.46454	6.78705	0.0107857	0.443026	0.330112	0.355461	0.0875649	0.00416875	0.904899	4.29658	0.760708	3.53588	85.5927	59.2075	4.3479	1.57442	0.767689	9.5	440.129	0.486203	3.34442	0.431817	5354.33	12.6179	0.891399	0.00319539	0.0179363
GF	2CC2B1	0.173909	-1.42773	7.13539	0.562389	1.58275	2.16719	0.130737	97.1939	0.187379	0.461112	2.64349	0.59226	32.4906	0.196251	1.70662	0.00544747	0.192977	0.143636	0.157744	0.0313662	0.0102829	0.82664	1.48857	0.434727	1.05384	49.3544	68.0467	1.03801	1.61019	0.34438	30	120.456	0.170553	1.01249	0.209597	5128.29	3.2512	0.524269	0.00504434	0.0197084
GF	2CC2B2	0.174688	-1.01583	4.62284	0.398043	1.04445	1.45845	0.133251	99.3188	0.19743	0.445133	2.69854	0.568452	107.74	0.185164	1.55799	0.00523441	0.203012	0.143369	0.174303	0.0287095	0.0115335	0.591503	1.22608	0.355571	0.88263	48.3425	61.1173	0.736038	1.23814	0.39142	30.5	119.283	0.176659	0.943891	0.219956	4326.37	2.98359	0.256709	0.00340499	0.0191194
GF	2CC2G1	0.1676	-0.856739	4.62108	0.542668	1.05392	1.59659	0.128059	98.1385	0.193404	0.410444	2.9455	0.598089	5.5033	0.171224	1.36467	0.00522861	0.199742	0.136752	0.173893	0.0258496	0.0141738	0.673806	1.20906	0.414954	0.770589	53.2015	63.1579	0.895046	1.05813	0.393415	40	90.3988	0.162023	0.874286	0.203016	4865.1	2.35326	0.233399	0.00345476	0.0188616
GF	2CC2G2	0.184182	-0.906786	5.24567	0.579699	1.17839	1.78714	0.141045	97.7277	0.213866	0.420897	2.81617	0.612443	11.6268	0.191714	1.7163	0.00635366	0.220056	0.153931	0.192153	0.0279027	0.0163971	0.590713	1.32578	0.481726	0.844049	55.815	57.3262	1.03412	1.20523	0.423515	41	88.6133	0.173363	0.975244	0.240968	4524.46	3.37456	0.297606	0.00432193	0.0194685
GF	2CC2R1	0.219029	-0.982959	4.73215	0.54998	1.16616	1.72629	0.165127	96.0651	0.251063	0.527851	2.83441	0.564101	96.3695	0.217014	2.13188	0.00668811	0.257751	0.174998	0.221268	0.0337836	0.0147296	0.723536	1.44738	0.469536	0.930979	45.707	64.8731	0.883003	1.18558	0.489121	36	100.38	0.202944	1.19714	0.267467	4710.08	3.89596	0.296185	0.00452491	0.0195994
GF	2CC2R2	0.217789	-1.102	5.22952	0.528474	1.2166	1.74588	0.163176	96.128	0.239868	0.569608	2.97803	0.626375	171.756	0.2018	1.8403	0.00670045	0.247348	0.176621	0.210645	0.0367034	0.00931021	0.615771	1.39538	0.433128	0.935516	58.2178	98.3385	1.27316	1.87332	0.439854	27	134.579	0.241134	1.25628	0.253046	4300.65	3.26291	0.365016	0.00373985	0.0189414
LF	2CC3B1	0.188324	-1.19537	5.69407	0.498325	1.05016	1.56006	0.14057	98.1794	0.202597	0.505077	2.82961	0.50793	176.612	0.196861	1.77194	0.0056974	0.208295	0.152024	0.175388	0.0328317	0.0159802	0.656839	1.34686	0.43146	0.902166	43.1716	53.8721	0.712342	0.996737	0.369758	35	104.013	0.179473	1.06921	0.242002	4764.01	3.29755	0.369541	0.00501425	0.0197296
LF	2CC3B2	0.19601	-1.62733	8.31125	0.461694	1.44181	1.87273	0.148964	98.0316	0.221803	0.51873	3.0011	0.666619	98.8732	0.203138	1.91671	0.00499423	0.226797	0.159563	0.193515	0.0349744	0.00944917	0.777016	1.43404	0.390354	1.04369	62.6884	75.5252	1.16272	1.51802	0.454044	23	173.156	0.197555	1.04341	0.249884	4632.73	3.62868	0.426065	0.00356779	0.0191047
LF	2CC3G1	0.171406	-1.33745	6.80525	0.45334	1.21968	1.70664	0.125298	98.6289	0.185282	0.447289	2.83307	0.612742	15.7526	0.177195	1.44477	0.00542529	0.190557	0.131885	0.161772	0.0306831	0.0137569	0.79277	1.37721	0.399729	1.0008	52.5465	52.3232	1.00505	0.824183	0.341313	37.5	96.5196	0.1761	1.01869	0.217657	4520.73	2.77128	0.462905	0.00342654	0.0190588
LF	2CC3G2	0.16575	-1.15796	6.22628	0.496528	1.15335	1.75499	0.123709	98.2439	0.186425	0.436033	2.91319	0.52615	173.638	0.159073	1.18032	0.00490944	0.191584	0.132801	0.162343	0.0271128	0.0112556	0.926781	1.28538	0.41074	0.847573	78.756	54.0808	0.925217	0.867609	0.352894	24	152.961	0.177151	1.01855	0.187717	4933.53	2.05499	0.378418	0.00482128	0.0195231
LF	2CC3R1	0.227317	-0.98459	4.3059	0.558687	1.19802	1.75671	0.177778	95.3379	0.257198	0.577521	2.89668	0.599821	176.269	0.164011	1.28105	0.00604399	0.262185	0.202209	0.225411	0.0367736	0.0105608	0.532074	1.52031	0.467861	1.05245	69.5824	83.807	1.72501	1.89158	0.503219	28	129.06	0.236843	1.0917	0.247234	4156.18	2.19023	0.896544	0.00322878	0.0186238
LF	2CC3R2	0.231569	-1.13836	5.07367	0.549376	1.30943	1.88087	0.176586	95.088	0.246219	0.633682	2.77948	0.497562	14.6211	0.229531	2.3392	0.00704154	0.252634	0.193081	0.21168	0.0388435	0.010144	0.700838	1.55509	0.453654	1.04316	72.0284	66.5768	1.4456	1.54259	0.447296	30	120.59	0.239957	1.27413	0.252708	4415.39	4.34079	0.356897	0.00457629	0.0196553
LD	2CC4B1	0.190806	-0.435226	4.35929	0.720221	1.29438	1.99897	0.147989	83.4833	0.222952	0.435098	2.9035	0.561952	96.4994	0.18973	1.6518	0.00799434	0.230947	0.164414	0.203478	0.0277898	0.0122283	0.46929	1.49185	0.617893	0.911878	55.6342	78.9801	1.03492	1.5619	0.448616	39.5	91.8538	0.188282	1.01949	0.24488	4503.25	3.02883	0.468414	0.00405857	0.019242
LD	2CC4B2	0.231815	-1.17995	4.93294	0.468943	1.29472	1.76301	0.177536	96.7605	0.250201	0.622321	3.24852	0.643661	4.12058	0.213957	2.04127	0.00547714	0.255803	0.198899	0.220069	0.0404857	0.0127842	0.436874	1.47837	0.441287	1.0519	49.5003	71.9595	0.802985	1.74696	0.477713	30.5	118.769	0.244089	1.29446	0.266793	4375.72	3.96699	0.440829	0.00358933	0.0190183
LD	2CC4G1	0.201873	-1.01266	5.34469	0.573709	1.25758	1.83129	0.152971	96.6013	0.227425	0.505124	2.8737	0.638286	94.5092	0.204504	1.95738	0.00740658	0.233951	0.169115	0.201382	0.0325695	0.013201	0.536337	1.47861	0.512238	0.984291	56.1549	56.3453	1.10593	1.11734	0.432275	36	101.082	0.195516	1.27383	0.275612	4649.65	3.4593	0.379894	0.00504463	0.019454
LD	2CC4G2	0.247682	-1.24173	8.71722	0.554271	1.56926	2.11728	0.177953	94.7804	0.25489	0.631758	2.86877	0.670928	151.735	0.206266	1.90528	0.00778345	0.26254	0.18433	0.220173	0.0423674	0.00778167	0.603934	1.70164	0.453832	1.21491	74.2977	104.646	1.30638	3.01471	0.515445	19	190.194	0.276222	1.29213	0.232474	4652.64	3.17112	0.41876	0.0053055	0.019645
LD	2CC4R1	0.233443	-0.892391	4.43723	0.647175	1.10344	1.84222	0.178235	89.3608	0.271428	0.577736	3.37247	0.520006	162.128	0.209547	1.9733	0.00653961	0.278846	0.194446	0.241853	0.0372903	0.0105608	0.593581	1.5145	0.5081	0.991129	63.556	78.5854	1.47744	0.841977	0.525407	23.5	157.263	0.252075	1.21737	0.266043	4448.29	3.34604	0.358838	0.00328345	0.0190184
LD	2CC4R2	0.211693	-0.817347	3.72979	0.540922	1.04115	1.58208	0.165289	95.819	0.237978	0.543895	3.3113	0.455364	161.863	0.156417	1.17056	0.00559657	0.243976	0.18606	0.208972	0.0350044	0.0109777	0.400037	1.29031	0.471917	0.817013	83.6237	89.2001	1.30592	1.07918	0.467258	29	127.027	0.212372	0.961254	0.238958	4058.36	2.15095	0.375973	0.00500896	0.0196941
GD	2CC5B1	0.315652	-1.1429	5.9562	0.739056	2.72219	3.39822	0.244784	81.6563	0.367614	0.753406	4.59866	0.669945	134.997	0.250992	2.64064	0.0104896	0.378539	0.278323	0.334728	0.0438113	0.00708688	0.529274	2.36901	0.669349	1.75382	90.4794	94.9515	1.74074	1.84022	0.745012	28	129.06	0.277088	1.7239	0.326552	4463.94	4.97796	0.580836	0.00408112	0.0190027
GD	2CC5B2	0.281055	-1.60405	10.5813	0.681919	2.83557	3.51749	0.2065	88.8201	0.307632	0.649217	4.23233	0.704458	19.7448	0.224213	2.2928	0.007397	0.315029	0.228232	0.26611	0.0460563	0.00875438	0.604431	2.06535	0.614379	1.45097	89.2571	93.9393	2.29571	1.85441	0.57536	28	137.664	0.252346	1.12191	0.294153	4454.74	4.15222	0.299354	0.00346429	0.0190167
GD	2CC5G1	0.346016	-1.15913	7.16288	0.825371	2.8976	3.72297	0.260882	74.4683	0.399505	0.819458	3.97586	0.646775	171.999	0.303323	3.81323	0.0128263	0.411834	0.28689	0.358352	0.0534821	0.00667	0.573024	2.85327	0.69926	2.17774	57.4982	79.3134	2.86937	3.30545	0.796518	15	241.988	0.407835	2.48807	0.348634	4703.59	7.5246	0.470276	0.0021122	0.0179403
GD	2CC5G2	0.280203	-1.55156	8.57923	0.631412	2.67677	3.45727	0.205446	91.5792	0.302715	0.693541	3.47261	0.741858	148.004	0.262887	2.94926	0.00810643	0.310821	0.220911	0.264573	0.0462485	0.00722584	0.615843	2.67006	0.589109	2.08095	93.2635	61.0868	2.41003	1.69265	0.606458	18.5	196.627	0.294016	1.70781	0.307617	4713.31	5.67093	0.736723	0.00263428	0.0184183
GD	2CC5R1	0.271375	-0.901257	5.19666	0.724107	1.89889	2.60906	0.214282	86.2833	0.328452	0.607065	3.4705	0.611395	132.247	0.2188	2.18491	0.010667	0.339119	0.236616	0.302796	0.038512	0.00972709	0.639394	2.06607	0.666389	1.46589	87.2654	74.5163	1.82364	1.9773	0.711527	25	144.548	0.276378	1.30403	0.312884	4437.96	3.81467	0.400227	0.00421653	0.0195125
GD	2CC5R2	0.268853	-1.07331	5.29908	0.629754	1.54623	2.28188	0.201634	91.5906	0.293911	0.695005	3.70376	0.758908	94.0044	0.248797	2.60646	0.00760737	0.301518	0.22369	0.2562	0.0438629	0.0132998	0.692953	1.90681	0.55594	1.31177	63.5989	60.2806	1.50442	0.825726	0.551083	31	114.753	0.24189	1.25729	0.284799	4715.67	5.20796	0.441719	0.00192439	0.0182112
BD	2CC6B1	0.504835	-0.00789917	2.58593	1.3624	1.60653	2.9159	0.411623	28.8582	0.691218	0.954765	4.82185	0.371919	6.24619	0.279611	3.5019	0.019304	0.711066	0.474451	0.662419	0.0491136	0.00944917	0.610723	2.52424	1.20479	1.26358	107.222	81.8427	1.4719	2.91266	1.44662	28	129.722	0.421896	1.38638	0.485513	4121.06	5.32423	0.217112	0.00680815	0.020603
BD	2CC6B2	0.418241	0.0112048	2.72152	1.22727	1.45644	2.83716	0.337976	29.9603	0.54987	0.83274	4.03831	0.41024	3.87167	0.256894	2.99084	0.0187666	0.571226	0.39133	0.521339	0.0459051	0.00805959	0.552607	2.38876	1.10939	1.26492	83.385	90.9087	1.1261	2.36007	1.10766	26	138.988	0.376431	1.29396	0.498122	4054.2	4.2882	0.263107	0.00798702	0.0210584
BD	2CC6G1	0.497248	0.225393	2.93569	1.62015	1.70075	3.3209	0.400536	8.57109	0.593156	0.815587	4.57759	0.344451	147.492	0.282187	3.55714	0.0236883	0.616844	0.447982	0.574854	0.0443101	0.00889334	0.730068	2.63016	1.26079	1.26878	119.081	99.415	2.36501	4.91984	1.1927	24	150.571	0.394668	1.3722	0.510037	4304.03	4.94221	0.255478	0.00666931	0.0205107
BD	2CC6G2	0.42282	-0.0328527	2.86339	1.2776	1.88803	3.32032	0.340291	26.4171	0.555636	0.852457	3.90872	0.417511	175.243	0.241441	2.70757	0.0198254	0.575461	0.383561	0.531563	0.0480542	0.00805959	0.631371	2.3699	1.11185	1.25805	103.16	105.838	2.14586	4.19367	1.12338	24.5	148.053	0.395852	1.34669	0.502603	4006.47	4.19949	0.244562	0.00647029	0.0204363
BD	2CC6R1	0.408661	-0.0144913	2.641	1.23945	1.35987	2.69189	0.331188	30.7203	0.526302	0.799291	4.77432	0.582747	92.2323	0.226719	2.37063	0.0157015	0.542478	0.386176	0.498578	0.0439001	0.00736479	0.497367	2.2144	1.00835	1.12916	83.8924	104.857	2.14259	2.79606	1.10007	21	172.081	0.393094	1.27104	0.448153	3835.89	3.79167	0.238043	0.00619899	0.020309
BD	2CC6R2	0.47572	-0.00788222	2.55612	1.35465	1.39745	2.80013	0.38059	23.7657	0.635017	0.911478	4.35187	0.451504	176.619	0.284951	3.61513	0.018569	0.655569	0.443769	0.60358	0.0490228	0.00931021	0.469423	2.36539	1.15819	1.2072	152.677	104.047	3.72784	3.57493	1.23568	26	139.815	0.415672	1.45136	0.555526	3889.07	5.44505	0.334814	0.00641218	0.0203553
DIET	SPEC_ID	Sq LEICA*Arman_template	Ssk LEICA*Arman_template	Sku LEICA*Arman_template	Sp LEICA*Arman_template	Sv LEICA*Arman_template	Sz LEICA*Arman_template	Sa LEICA*Arman_template	Smr LEICA*Arman_template	Smc LEICA*Arman_template	Sdc LEICA*Arman_template	Sal LEICA*Arman_template	Str LEICA*Arman_template	Std LEICA*Arman_template	Sdq LEICA*Arman_template	Sdr LEICA*Arman_template	Vm LEICA*Arman_template	Vv LEICA*Arman_template	Vmc LEICA*Arman_template	Vvc LEICA*Arman_template	Vvv LEICA*Arman_template	Spd LEICA*Arman_template	Spc LEICA*Arman_template	S10z LEICA*Arman_template	S5p LEICA*Arman_template	S5v LEICA*Arman_template	Sda LEICA*Arman_template	Sha LEICA*Arman_template	Sdv LEICA*Arman_template	Shv LEICA*Arman_template	Sk LEICA*Arman_template	nMotif LEICA*Arman_template	mea LEICA*Arman_template	meh LEICA*Arman_template	madf LEICA*Arman_template	metf LEICA*Arman_template	medf LEICA*Arman_template	Asfc LEICA*Arman_template	HAsfc9 LEICA*Arman_template	Sfrax epLsar LEICA*Arman_template	NewEplsar LEICA*Arman_template
BF	2CC1B1	0.348476	-0.962175	4.88594	0.719382	1.56115	2.28054	0.270403	76.9813	0.390952	0.832722	5.52076	0.482355	45.6339	0.142196	1.00143	0.0110311	0.402123	0.291467	0.341372	0.0505457	0.00400663	0.0770267	1.6282	0.618676	0.988734	234.2	191.428	9.44021	4.75234	0.762975	6	370.703		0.98665	0.321798	2078	1.9242	0.567849	0.00427356	0.0193112
BF	2CC1B2	0.551866	-0.969457	6.52452	1.36754	2.34525	3.71279	0.416288	30.652	0.649486	1.24677	6.68949	0.73767	12.2504	0.207186	1.94681	0.0186681	0.668154	0.454405	0.592137	0.0760168	0.0034158	0.10248	2.50416	1.0596	1.44456	373.963	170.618	11.6421	5.32504	1.27021	6.5	364.134		1.24563	0.438693	2192.84	3.23448	0.580737	0.00341468	0.0183703
BF	2CC1G1	0.338784	-0.597022	3.56588	0.796428	1.41073	2.22529	0.265235	74.8163	0.406273	0.721302	4.34931	0.348357	112.561	0.168478	1.34537	0.0114683	0.417742	0.303111	0.375581	0.0447553	0.00540836	0.0926141	1.71002	0.677606	1.03242	203.195	192.186	5.00091	5.37152	0.824641	6.75	288.355		1.33132	0.426361	1988.04	2.90106	0.473849	0.00536675	0.0198735
BF	2CC1G2	0.437883	-0.159357	2.93127	1.16965	1.2886	2.41233	0.35492	38.3743	0.568895	0.934337	8.01025	0.628004	8.49423	0.147246	1.05083	0.0181584	0.596212	0.391946	0.537191	0.0543748	0.00313115	0.0946209	1.91534	0.922387	1.06625	272.307	259.552	7.01106	11.2426	1.11548	6	309.773		0.904075	0.371484	2051.51	1.72836	0.613637	0.00498381	0.0195364
BF	2CC1R1	0.301121	-0.680825	3.45359	0.62745	1.25651	1.98951	0.231646	87.2846	0.338019	0.691862	6.28197	0.445599	87.6306	0.132835	0.901255	0.00853236	0.34595	0.276298	0.303166	0.0427843	0.00389083	0.0776319	1.57132	0.555865	0.97873	204.58	249.209	19.9752	2.39073	0.680575	4	542.123		0.977325	0.274763	2179.49	1.65886	0.532064	0.00274812	0.0187184
BF	2CC1R2	0.397729	-1.05093	5.83018	0.951235	2.17308	3.08082	0.297306	59.1357	0.475133	0.969886	6.34964	0.487929	32.9949	0.179888	1.48521	0.0168006	0.486482	0.32316	0.416523	0.0611733	0.00291813	0.0821618	2.00701	0.668952	1.35448	309.803	156.046	13.7459	1.2667	0.85719	5	478.673		1.76673	0.362761	2103.79	2.61934	1.18345	0.00302622	0.0185324
GF	2CC2B1	0.145869	-1.1799	5.35787	0.334274	0.765423	1.03309	0.111572	99.9207	0.154734	0.34406	3.93623	0.556945	8.25385	0.0785735	0.30712	0.00360669	0.158341	0.123243	0.131058	0.0223812	0.00597521	0.0446583	0.83093	0.287196	0.519448	125.738	140.615	2.57611	2.33234	0.305383	6	340.501		0.631222	0.178992	2194.03	0.64415	0.507238	0.00522987	0.0197901
GF	2CC2B2	0.137219	-0.938837	4.49604	0.35584	0.731006	0.983174	0.106811	100	0.170986	0.336294	4.17152	0.480227	140.991	0.0807432	0.321626	0.00468755	0.177337	0.114459	0.160418	0.0210423	0.00639208	0.0440231	0.805309	0.292689	0.541648	148.41	173.871	2.95643	3.31719	0.322594	9	220.105		0.628003	0.188626	2211.54	0.684969	0.532532	0.00381071	0.0193556
GF	2CC2G1	0.165931	-0.701655	4.40882	0.396537	0.815608	1.21214	0.127923	99.3521	0.192543	0.384386	4.9697	0.535125	64.5663	0.0803874	0.321646	0.00560263	0.198145	0.142885	0.174105	0.023598	0.00639208	0.0519949	0.883551	0.324642	0.558909	168.99	158.839	3.59879	2.73176	0.392625	7.25	266.113		0.603319	0.186323	2217.99	0.641122	0.499963	0.00399268	0.0191568
GF	2CC2G2	0.149582	-0.985243	6.12975	0.391691	0.81722	1.19188	0.114332	99.5695	0.17665	0.333317	4.45178	0.480708	12.9786	0.0800647	0.314089	0.00564229	0.182164	0.119662	0.163449	0.0214581	0.00583625	0.0488694	0.871167	0.331174	0.556676	173.737	150.893	1.91972	1.29232	0.339835	8	253.544		0.704419	0.191654	2253.46	0.691711	0.632846	0.00504043	0.019746
GF	2CC2R1	0.197146	-0.758402	4.71091	0.51123	0.966642	1.36873	0.149636	98.0793	0.222273	0.475397	4.24536	0.454259	141.25	0.105817	0.552423	0.00718166	0.228511	0.160076	0.198778	0.0296231	0.00555834	0.0600703	1.11329	0.447096	0.646305	161.311	142.185	5.03544	2.94953	0.423074	9	239.723		0.874178	0.24117	2233.52	1.16797	0.35627	0.00536462	0.019912
GF	2CC2R2	0.186357	-1.19425	6.64789	0.435835	1.03033	1.47283	0.135954	98.7154	0.207087	0.479812	4.36496	0.500415	128.692	0.100353	0.493071	0.00581592	0.213804	0.142345	0.182452	0.0311598	0.0050025	0.0443774	1.10326	0.353263	0.728706	184.401	209.768	4.13028	5.48244	0.367868	8.75	228.208		0.867671	0.223319	2100.04	1.04768	0.610145	0.00518734	0.0195362
LF	2CC3B1	0.150291	-1.13208	6.16688	0.395993	0.785419	1.21429	0.109946	99.5361	0.158952	0.418434	4.89582	0.631333	32.4816	0.0824382	0.335388	0.00566115	0.164613	0.112985	0.137803	0.0268097	0.00611417	0.048222	0.92126	0.323754	0.566984	200.201	152.544	5.27582	1.87236	0.294777	6.5	314.116		0.734073	0.175506	2245.34	0.68299	0.518758	0.00459942	0.0195398
LF	2CC3B2	0.177541	-1.28585	6.88413	0.360727	1.07742	1.43815	0.123582	98.7274	0.197973	0.453209	4.45399	0.694047	172.476	0.0991094	0.486156	0.00506667	0.205436	0.126818	0.178069	0.0301205	0.00583625	0.0512462	1.05062	0.339253	0.707525	167.106	168.843	5.33266	5.19264	0.373893	8.5	282.187		0.894541	0.211656	2240.5	0.961158	0.704038	0.00272061	0.018666
LF	2CC3G1	0.126571	-0.957382	6.96286	0.349585	0.731487	1.09398	0.0958891	99.8062	0.155321	0.264471	4.51908	0.513889	96.1329	0.0704582	0.245694	0.00514491	0.159753	0.105727	0.138141	0.0180232	0.00611417	0.040405	0.771746	0.276054	0.493536	176.576	158.069	2.60333	1.56537	0.283054	10	194.615		0.569017	0.16117	2272.63	0.502171	0.707978	0.00411863	0.0193698
LF	2CC3G2	0.133964	-0.721256	4.57322	0.34548	0.66501	0.980124	0.101742	99.979	0.156849	0.310945	4.7821	0.463954	175.999	0.0694125	0.237725	0.00535785	0.162305	0.10922	0.140939	0.0197617	0.00416875	0.0401319	0.815692	0.296547	0.525416	152.443	193.601	2.51568	1.93285	0.279765	4	474.619		0.587996	0.154921	2153.09	0.477999	0.805742	0.00348033	0.0189377
LF	2CC3R1	0.196709	-0.841823	3.91152	0.443101	0.771211	1.22321	0.152364	98.9216	0.225371	0.520121	4.4533	0.393407	171.631	0.0935267	0.432638	0.00594501	0.23089	0.167134	0.197967	0.0329234	0.00555834	0.0556329	1.0191	0.387904	0.631211	156.772	212.662	2.15192	2.57322	0.424899	5.5	398.336		0.752504	0.237452	2068.52	0.915484	0.723224	0.00505767	0.0197804
LF	2CC3R2	0.172978	-1.00127	5.95062	0.372612	0.956753	1.32243	0.126831	99.2615	0.191333	0.473762	4.53019	0.523903	16.7414	0.0910384	0.406381	0.00511961	0.196453	0.134843	0.173426	0.0315323	0.00528042	0.0434587	1.0202	0.34025	0.695172	143.053	222.961	2.18225	2.26108	0.320777	8	261.414		0.815871	0.191012	2217.52	0.829607	0.738222	0.00449074	0.0196972
LD	2CC4B1	0.157186	-0.400381	4.83787	0.523382	0.847891	1.52689	0.114626	97.3289	0.173393	0.349395	4.33392	0.46309	94.3233	0.0850197	0.356779	0.00678116	0.181775	0.123276	0.161436	0.0227217	0.00562781	0.0582594	0.982025	0.388741	0.5994	163.967	189.991	2.24779	2.68143	0.345128	9	221.611		0.695195	0.189645	2178.46	0.749639	0.565129	0.00488853	0.0195089
LD	2CC4B2	0.196133	-1.20701	5.3367	0.413762	1.01495	1.40079	0.150188	98.5443	0.217156	0.54216	4.45675	0.638161	90.4785	0.104451	0.536827	0.00543536	0.222774	0.158242	0.196822	0.0337734	0.00528042	0.0492904	1.12093	0.35753	0.763401	155.894	182.183	3.81487	3.90243	0.432055	5	406.944		0.815288	0.220544	2235.73	1.13074	0.493034	0.00406799	0.0191876
LD	2CC4G1	0.159107	-0.764084	4.42614	0.437445	0.802236	1.23449	0.121211	99.604	0.183838	0.391825	3.98303	0.607228	83.7632	0.0930889	0.428495	0.00663077	0.18995	0.134375	0.165936	0.0240135	0.00694792	0.058754	0.9743	0.372527	0.608286	158.051	139.881	2.21143	2.18543	0.349604	7	290.485		0.794405	0.229901	2196.63	0.946669	0.404522	0.00498815	0.0195845
LD	2CC4G2	0.211034	-1.33607	6.57624	0.487417	1.25752	1.6882	0.157241	97.1775	0.224761	0.553225	4.95667	0.491569	135.375	0.0986205	0.475655	0.00741127	0.231153	0.16004	0.190303	0.0345405	0.00423823	0.0427604	1.14956	0.372823	0.769683	189.061	224.773	4.26361	5.23449	0.440935	8	245.838		0.75686	0.197073	2120.68	0.850226	0.570317	0.00470978	0.0194589
LD	2CC4R1	0.207361	-0.888263	4.71678	0.50894	1.10965	1.61859	0.153954	97.6767	0.233679	0.4991	5.35535	0.533687	147.496	0.0945205	0.440738	0.00653491	0.240869	0.162152	0.214727	0.0326676	0.00416875	0.0455181	1.12368	0.409196	0.707857	165.975	159.356	5.62662	3.1341	0.497253	5	380.402		0.86429	0.21542	2190.14	0.979093	0.519874	0.00360541	0.0190747
LD	2CC4R2	0.192356	-0.671942	3.42893	0.430443	0.774015	1.20446	0.150551	99.0367	0.225192	0.463618	5.11292	0.363611	68.117	0.0936036	0.439485	0.00508437	0.230304	0.171009	0.199379	0.0286244	0.00611417	0.0551076	0.981137	0.370585	0.5985	144.323	176.521	2.75214	1.6627	0.443221	8	246.393		0.700028	0.224788	2187.17	0.932819	0.454423	0.00573759	0.0200861
GD	2CC5B1	0.3478	-0.870441	5.48391	0.771954	1.75684	2.5288	0.269392	77.0811	0.403153	0.85331	7.52894	0.630233	32.3774	0.135624	0.881296	0.0122283	0.415381	0.30341	0.365383	0.0547624	0.00361292	0.073055	1.76775	0.644377	1.12337	356.029	204.539	5.91181	5.14351	0.805035	8	232.212		1.02059	0.301028	2112.52	1.60471	0.475485	0.00366654	0.0187468
GD	2CC5B2	0.24722	-1.03335	4.95018	0.585679	1.2343	1.90254	0.193723	95.8333	0.285316	0.614386	6.19417	0.544461	42.2681	0.109348	0.591019	0.00802765	0.293343	0.207905	0.250971	0.0376522	0.00528042	0.0727937	1.3301	0.5043	0.825798	158.906	130.987	4.08667	4.14652	0.539857	9	227.016		0.809034	0.260986	2168.37	1.21506	0.48107	0.00214976	0.0184965
GD	2CC5G1	0.380921	-1.15613	6.61942	0.932467	2.13312	3.06559	0.277645	60.9018	0.452781	0.983356	6.27828	0.502071	11.6791	0.142595	0.971025	0.0127941	0.46413	0.287811	0.402376	0.0617543	0.00326552	0.0867908	2.0281	0.719664	1.30844	166.685	183.041	9.28809	7.14462	0.785545	6	324.441		1.09778	0.30785	2161.24	1.72446	0.546342	0.0021065	0.0180221
GD	2CC5G2	0.326117	-0.94766	4.9703	0.574593	1.34396	2.52595	0.22744	92.1946	0.354401	0.883408	6.02798	0.75395	163.251	0.140683	0.915205	0.00755678	0.361958	0.222365	0.298239	0.0558932	0.00416875	0.0722716	1.8997	0.505817	1.1507	241.341	204.235	4.04844	3.32233	0.608137	4	527.049		1.02059	0.2725	2205.96	1.46571	0.49021	0.00244115	0.0181088
GD	2CC5R1	0.287947	-0.630963	5.13937	0.773494	1.61995	2.39344	0.214738	79.7561	0.327402	0.611013	5.84057	0.629115	89.8894	0.11902	0.692057	0.013911	0.344095	0.226584	0.307881	0.0378435	0.00389083	0.0820834	1.57801	0.628945	0.949065	249.643	232.83	5.77294	4.49092	0.65254	7	269.868		0.909609	0.28854	2155.93	1.40395	0.645808	0.00409574	0.019407
GD	2CC5R2	0.234551	-0.731943	4.45927	0.656244	1.05306	1.69013	0.178252	90.8843	0.269562	0.561533	5.65808	0.727141	36.7512	0.108206	0.575039	0.00955858	0.278407	0.195247	0.241612	0.0367949	0.00444651	0.068979	1.30491	0.481609	0.835232	166.592	152.881	3.72263	2.17619	0.504127	4.5	414.192		0.738377	0.242031	2229.65	1.14724	0.359188	0.00273032	0.0178584
BD	2CC6B1	0.448551	0.0518997	2.59056	1.33956	1.21222	2.62183	0.364723	26.8709	0.600493	0.832877	5.5681	0.412723	89.9975	0.163703	1.30875	0.018156	0.619628	0.429078	0.577779	0.0453677	0.0050025	0.115185	1.91492	1.04748	0.983931	175.698	242.537	4.1315	6.14399	1.22542	7	252.651		0.990822	0.438387	2061.52	2.51294	0.451268	0.00736876	0.020813
BD	2CC6B2	0.419305	-0.0038477	2.76549	1.14591	1.17763	2.32354	0.333465	36.8627	0.540087	0.819592	5.20993	0.377783	4.00118	0.162407	1.25377	0.0169899	0.561625	0.376828	0.513357	0.04333	0.00555834	0.116249	1.91567	0.979992	0.941055	301.081	165.804	11.5613	3.40492	1.03156	6	304.37		0.940498	0.45071	2006.31	2.52731	0.409216	0.00811667	0.021157
BD	2CC6G1	0.420714	0.207924	2.99849	1.41525	1.19471	2.53973	0.337133	18.5222	0.568785	0.7351	5.84481	0.349593	92.1113	0.15752	1.21139	0.0195737	0.589054	0.375917	0.546736	0.0406605	0.00437719	0.115447	1.98806	1.00058	0.934702	294.007	212.12	5.3242	8.344	1.10251	8	221.054		1.04945	0.413744	2061.09	2.3401	0.504249	0.00668052	0.0204879
BD	2CC6G2	0.433217	0.103126	2.94285	1.3025	1.20975	2.52268	0.343186	26.3071	0.584289	0.797969	6.07524	0.353234	176.001	0.158157	1.22704	0.0189703	0.606609	0.378936	0.566116	0.0448292	0.00444667	0.123043	1.95569	1.07206	0.969428	288.05	194.892	8.204	6.1371	1.10933	7	241.084		1.01363	0.471644	2009.56	2.6353	0.472179	0.0066728	0.0203848
BD	2CC6R1	0.399702	-0.02463	2.64852	1.13971	1.21006	2.33356	0.323293	36.443	0.50718	0.732692	7.03805	0.472556	89.8938	0.141682	0.981722	0.0170842	0.527365	0.36837	0.485915	0.0425841	0.00416875	0.108999	1.8485	0.956979	0.921707	195.445	233.576	7.72474	6.23437	1.0899	7	290.073		0.981596	0.401571	1989.86	2.04781	0.432932	0.00591518	0.0201024
BD	2CC6R2	0.462643	0.132347	2.9892	1.30216	1.30773	2.60989	0.360393	22.551	0.581342	0.891041	5.74986	0.498069	173.745	0.181307	1.57902	0.0239822	0.605325	0.392038	0.550684	0.0479922	0.00389083	0.104674	2.08089	0.972995	1.12018	222.083	293.166	7.76276	13.5974	1.13631	7	248.585		1.29866	0.46681	2017.09	3.04931	0.47982	0.00525518	0.0198864

## Sheet: µsurf
DIET	SPEC_ID	Sq µSURF*hh	Ssk µSURF*hh	Sku µSURF*hh	Sp µSURF*hh	Sv µSURF*hh	Sz µSURF*hh	Sa µSURF*hh	Smr µSURF*hh	Smc µSURF*hh	Sdc µSURF*hh	Sal µSURF*hh	Str µSURF*hh	Std µSURF*hh	Sdq µSURF*hh	Sdr µSURF*hh	Vm µSURF*hh	Vv µSURF*hh	Vmc µSURF*hh	Vvc µSURF*hh	Vvv µSURF*hh	Spd µSURF*hh	Spc µSURF*hh	S10z µSURF*hh	S5p µSURF*hh	S5v µSURF*hh	Sda µSURF*hh	Sha µSURF*hh	Sdv µSURF*hh	Shv µSURF*hh	Sk µSURF*hh	nMotif µSURF*hh	mea µSURF*hh	meh µSURF*hh	madf µSURF*hh	metf µSURF*hh	medf µSURF*hh	Asfc µSURF*hh	HAsfc9 µSURF*hh	Sfrax epLsar µSURF*hh	NewEplsar µSURF*hh
BF	2CC1B1	0.375486	-0.682539	3.65703	1.95625	1.83721	3.79346	0.294402	0.551497	0.440951	1.0069	4.87549	0.571708	157.76	0.363887	4.38352	0.0112081	0.450305	0.32937	0.391403	0.0589017	0.0127518	3.05352	3.10787	1.56552	1.54235	75.2658	68.8913	1.81725	2.02013	0.904227	28	129.532	0.406252	1.45418	0.408272	4207.46	9.24738	0.555936	0.00468369	0.0187255
BF	2CC1B2	0.673513	0.201874	4.535	3.99356	3.33367	7.42261	0.508465	0.1187	0.832303	1.42049	5.71765	0.460319	146.369	0.825654	17.9469	0.0448241	0.877228	0.56442	0.806347	0.0827567	0.0231473	12.7092	6.42559	3.67926	2.74633	54.5685	25.5111	1.27159	1.28605	1.34152	29	128.897	0.577481	2.72928	0.695185	4603.55	36.2574	1.81299	0.00338654	0.0184294
BF	2CC1G1	0.439892	-0.034921	2.75055	1.19898	1.54695	3.05666	0.357113	37.7309	0.556508	0.854302	4.15353	0.369072	110.129	0.297111	3.83378	0.0170453	0.578269	0.406691	0.524717	0.0466254	0.0171872	3.04664	2.41129	1.06612	1.34986	43.2856	64.1224	0.923292	1.25574	1.16943	35	103.626	0.355379	1.43974	0.513937	4041.71	6.45239	0.340871	0.00646604	0.0203568
BF	2CC1G2	0.498692	-0.365433	3.81081	1.36289	2.6377	4.00059	0.395346	21.6831	0.627834	0.96727	5.34501	0.478031	120.265	0.480251	8.0475	0.0186933	0.643973	0.411497	0.557041	0.058574	0.0160784	2.46361	3.43615	1.20756	2.22859	41.4309	44.6541	0.96913	1.22918	1.15919	36	100.747	0.354773	2.40208	0.508766	4457.22	18.2979	0.759389	0.00367825	0.0188167
BF	2CC1R1																							4.0656
BF	2CC1R2	0.460326	-0.928424	5.62735	1.77287	2.82101	5.07206	0.340667	2.70063	0.539432	1.14838	5.19839	0.57537	160.754	0.450809	6.85088	0.0153332	0.556063	0.362259	0.469035	0.0692968	0.00905197	5.77299	2.93929	1.32533	2.54944	37.4657	35.2889	0.774388	0.991992	0.961059	16.5	221.644	0.455774	1.74451	0.378864	4941.21	12.5042	0.690021	0.00180596	0.0181911
GF	2CC2B1	0.203238	-1.30113	5.5663	0.478296	0.912246	1.37744	0.152074	96.8756	0.220014	0.560476	3.1054	0.531259	168.369	0.253496	3.04366	0.00597078	0.225901	0.161954	0.190358	0.0383301	0.0424137	1.01124	1.08994	0.458061	0.886564	23.0958	22.7598	0.356234	0.279465	0.434906	59	61.9177	0.171069	1.01847	0.251955	4779.49	5.79212	0.482472	0.0032463	0.0186542
GF	2CC2B2	0.176028	-0.940258	4.52086	0.402342	0.738033	1.13206	0.132969	99.1001	0.199491	0.464327	2.74481	0.482928	158.625	0.218537	2.28167	0.00533066	0.204415	0.149249	0.178459	0.0297754	0.0400573	0.708159	1.35703	0.375199	0.720783	20.0616	24.9588	0.322036	0.33705	0.411337	69	52.5747	0.152008	0.905522	0.239812	4574.35	4.32489	0.258439	0.0025456	0.0187879
GF	2CC2G1	0.215304	-0.601211	3.7888	0.557432	0.842977	1.39574	0.166965	96.7608	0.264637	0.5035	1.55454	0.300892	164.893	0.372096	6.31648	0.00823824	0.272904	0.183434	0.2424	0.0309995	0.0930051	1.31205	1.65209	0.544759	0.812275	14.1824	11.1347	0.287326	0.191221	0.512309	124	29.2664	0.166015	1.02195	0.331796	5229.18	13.5918	0.295	0.00448102	0.0193771
GF	2CC2G2	0.275155	-0.77069	3.61145	0.75809	1.10276	1.85783	0.215905	82.0862	0.322088	0.686811	2.39901	0.482513	152.006	0.370366	6.20405	0.00689895	0.329003	0.244891	0.286816	0.0421873	0.0503142	1.24262	1.43159	0.620877	1.05623	17.4774	18.103	0.359964	0.370936	0.638132	74.5	48.7382	0.220791	1.18745	0.355926	4780.79	13.1983	0.309757	0.00350162	0.01819
GF	2CC2R1	0.232911	-0.748767	3.69644	0.587464	0.937244	1.54477	0.183033	92.8235	0.269901	0.59946	3.40349	0.569808	135.003	0.280732	3.6094	0.00668954	0.276598	0.204401	0.23966	0.0369384	0.0422751	1.01228	1.51687	0.52233	0.872208	21.4956	24.234	0.307191	0.347586	0.549521	64.5	56.2344	0.205872	1.05002	0.307683	4736.54	6.3247	0.31037	0.00359	0.0190528
GF	2CC2R2	0.241253	-1.20947	5.0222	0.537576	1.07243	1.5878	0.181567	95.2699	0.260528	0.652891	3.67866	0.631275	144.244	0.261507	3.15897	0.00666528	0.267519	0.201222	0.225963	0.0417701	0.0320182	0.895052	1.19709	0.485866	1.03914	25.9047	22.0518	0.424286	0.396885	0.496936	48	81.5417	0.19774	1.1384	0.306097	4418.58	5.99026	0.272822	0.00298965	0.0186525
LF	2CC3B1	0.230963	-1.0149	4.32407	0.644266	0.965238	1.6095	0.178556	92.188	0.25587	0.605374	3.46164	0.577444	155.253	0.276977	3.61779	0.0067136	0.262862	0.199816	0.225146	0.0377163	0.0260581	0.950412	1.55129	0.544982	0.917588	19.1379	36.4697	0.324535	0.563413	0.497484	45.5	80.1867	0.212432	1.05273	0.282456	4673.39	6.73603	0.279168	0.00260271	0.0182676
LF	2CC3B2	0.262314	-0.876986	3.9243	0.568908	1.07164	1.64055	0.204975	93.1233	0.299767	0.681817	2.9905	0.515001	151	0.326101	4.81066	0.00714155	0.30627	0.233253	0.263587	0.0426824	0.0372852	1.20883	1.48146	0.540245	1.01634	19.9928	26.1894	0.385529	0.384299	0.586263	59.5	61.9406	0.233304	1.2584	0.349695	4570.7	9.34215	0.287493	0.00254692	0.0185894
LF	2CC3G1	0.248227	-0.989606	4.26729	0.550441	1.02143	1.57187	0.190638	94.2849	0.279949	0.661152	2.79203	0.400383	148.625	0.300842	4.20927	0.0069874	0.286807	0.213661	0.244371	0.041672	0.0422751	0.747899	1.38	0.513844	0.967613	21.0748	23.3625	0.377937	0.390667	0.544299	74	49.1559	0.208157	1.18968	0.322138	4666.56	8.31337	0.338308	0.00333969	0.0187492
LF	2CC3G2	0.219308	-1.2537	5.40575	0.463013	0.960978	1.41344	0.163135	97.1205	0.234656	0.613519	4.35663	0.625095	167.377	0.269422	3.29885	0.00526644	0.240721	0.174723	0.200727	0.0399946	0.0243948	1.15057	2.13726	0.429743	0.950255	22.5015	38.3528	0.29591	0.458255	0.423794	36.5	100.289	0.196262	1.08537	0.252605	4750.89	6.37721	0.472835	0.00262177	0.0182997
LF	2CC3R1	0.324331	-0.679453	4.34327	1.07018	1.26105	2.33123	0.23974	41.2004	0.332459	0.79844	2.72759	0.375083	152.991	0.373409	6.18952	0.0113204	0.346946	0.258662	0.294723	0.0522228	0.0350675	1.86835	1.5199	0.937484	1.20995	29.1244	28.7893	0.616714	0.750244	0.66756	66.5	54.6171	0.292013	1.41543	0.399339	4663.69	12.4416	0.56084	0.00511788	0.0190602
LF	2CC3R2	0.252889	-1.10361	5.07812	0.480848	1.12658	1.60742	0.194526	95.2542	0.260292	0.694539	3.36706	0.521939	153.381	0.288393	3.84304	0.00615201	0.265822	0.226668	0.225101	0.0433852	0.0304935	1.12592		0.460427	1.05947	24.8133	26.4219	0.394457	0.378639	0.476206	40.5	91.2358	0.255833	1.2599	0.29831	4483.68	7.45428	0.28896	0.00274843	0.0183322
LD	2CC4B1	0.193103	-0.905226	4.06778	0.507256	0.812025	1.27927	0.149112	97.7611	0.223188	0.515419	2.2772	0.494706	163.992	0.273698	3.51706	0.00549255	0.228673	0.164905	0.19552	0.0327887	0.0512845	0.751155	1.56291	0.43566	0.78526	15.7844	20.4605	0.247094	0.309936	0.433173	94	38.6936	0.161445	0.982314	0.279437	4697.85	7.24189	0.29888	0.00324376	0.0188558
LD	2CC4B2	0.261028	-0.860187	3.97972	0.63561	1.05945	1.63701	0.203567	90.9966	0.297014	0.683284	3.21869	0.649259	163.504	0.297462	4.12662	0.00697796	0.303219	0.229937	0.261204	0.042015	0.0418592	0.793055	1.8396	0.551032	1.03333	23.4271	22.1733	0.422443	0.370164	0.590915	72	50.3737	0.230102	1.17148	0.326385	4638.17	8.11649	0.2153	0.00300627	0.018854
LD	2CC4G1	0.307062	-0.617347	3.67299	0.793145	1.15715	2.01496	0.239455	73.9344	0.348242	0.758257	3.89334	0.62002	126.749	0.302623	4.12138	0.011098	0.3594	0.268371	0.312227	0.0471728	0.0346517	0.957144	1.76506	0.729994	1.1096	28.432	27.8329	0.616297	0.465316	0.68288	49	74.515	0.265052	1.33703	0.362686	4682.34	7.44094	0.330181	0.00191867	0.0183541
LD	2CC4G2	0.273951	-1.41006	6.07075	0.671229	1.28691	1.85404	0.206759	89.7323	0.288702	0.749852	4.67608	0.678294	168.12	0.297503	3.67159	0.00876543	0.295997	0.226411	0.247783	0.0482141	0.020791	2.39578	1.76117	0.598986	1.24792	33.4861	33.1943	0.535915	0.624832	0.567588	28.5	127.299	0.252568	1.17044	0.285474	4495.97	6.72585	0.58134	0.00352576	0.0187065
LD	2CC4R1	0.289605	-1.05713	4.76055	0.713074	1.26216	1.88885	0.223755	86.8554	0.326007	0.721125	3.54798	0.584274	90.4926	0.32018	4.53848	0.0069055	0.332941	0.25137	0.2868	0.0461412	0.0279986	1.24809	1.40672	0.569645	1.19155	28.2912	30.5364	0.408766	0.652339	0.650712	50.5	75.0651	0.252632	1.32794	0.335257	4557.76	8.77147	0.341016	0.00213915	0.0184359
LD	2CC4R2	0.250737	-0.595502	3.14721	0.611359	0.904648	1.51585	0.201553	92.5216	0.302225	0.584414	3.30405	0.386744	146.26	0.259398	3.19704	0.00746442	0.309627	0.233407	0.275399	0.0342281	0.0368694	0.675159	1.46257	0.570616	0.8361	23.0744	26.2303	0.354609	0.384858	0.648289	60.5	60.4484	0.209639	1.02818	0.312033	4518.87	6.25712	0.349909	0.00373021	0.018918
GD	2CC5B1	0.370954	-0.711521	3.98478	1.2907	2.08797	3.7728	0.287331	32.9885	0.4326	0.884249	4.18635	0.628133	114.493	0.417542	7.13089	0.0149194	0.447548	0.32039	0.393462	0.0540866	0.0206524	2.2162	3.21308	1.08922	1.73839	36.9744	34.0416	0.796461	0.659475	0.831226	46	80.2104	0.319091	1.75272	0.443376	4545.62	14.4594	0.503789	0.00226683	0.0184138
GD	2CC5B2	0.387413	-0.67865	7.85812	1.13579	1.64414	3.38813	0.278672	37.9016	0.417017	0.904218	4.33001	0.663273	113.121	0.584299	10.39	0.0137669	0.428872	0.311703	0.367817	0.054595	0.0289688	5.89541	3.11999	0.982007	1.56947	24.2725	25.9653	0.61319	0.801388	0.798963	39.5	91.953	0.330891	1.64296	0.367449	4770.44	25.7195	1.1432	0.0015001	0.0171846
GD	2CC5G1	0.374928	-0.752066	4.80519	1.44252	1.80035	3.63359	0.285927	23.3977	0.434068	0.861263	4.13622	0.725174	176.255	0.525926	9.26714	0.0130702	0.447684	0.311832	0.391333	0.0514383	0.0307707	4.65884	2.54474	1.01831	1.72202	21.3504	27.1216	0.627662	0.728155	0.859859	49	74.0493	0.316324	1.65873	0.411765	4983.93	21.1302	0.489405	0.00262826	0.0184109
GD	2CC5G2	0.343733	-1.14378	5.41672	1.11054	1.64242	3.36354	0.258007	34.1066	0.377381	0.961682	4.70052	0.569651	86.5028	0.323673	4.62718	0.0101475	0.386017	0.271473	0.323301	0.0627164	0.0213454	2.5092	2.54146	0.880578	1.39741	52.6268	40.4785	1.16447	1.47467	0.748398	53	68.4322	0.245784	1.21394	0.374708	4650.72	9.69412	0.598534	0.00263834	0.0182486
GD	2CC5R1	0.348934	-0.768412	4.70998	1.18357	1.75582	3.03034	0.261143	32.3616	0.400432	0.905053	5.21245	0.752204	126.249	0.359391	5.23817	0.0127679	0.412118	0.282311	0.356555	0.0555629	0.0252264	1.95189	1.74787	0.890912	1.62365	37.8069	35.2865	0.615647	0.790701	0.755203	34.5	111.922	0.294939	1.65757	0.37794	4616.7	10.4797	0.557583	0.00251205	0.0182389
GD	2CC5R2	0.318147	-0.667549	3.81325	0.680443	1.19156	1.872	0.246801	84.5229	0.356568	0.84607	5.1231	0.656373	98.0017	0.251867	3.02954	0.0099471	0.366596	0.273321	0.313475	0.0531215	0.0309093	0.85071	1.32524	0.638626	1.10925	37.3946	33.561	0.665326	0.587518	0.685071	40.5	89.6763	0.248188	1.0717	0.327494	4555.88	4.81632	0.240308	0.00152816	0.0178209
BD	2CC6B1	0.425507	0.0382581	2.55629	1.43628	1.28941	2.73819	0.352865	19.3413	0.540693	0.826418	4.92197	0.376609	163.873	0.318047	4.62737	0.0178149	0.558432	0.423896	0.517013	0.0439297	0.0182961	0.73763	2.41435	1.22831	1.18484	44.2981	53.5356	0.728244	1.60953	1.17298	35	106.763	0.398447	1.3216	0.50977	4218.85	7.62499	0.216829	0.00554639	0.019934
BD	2CC6B2	0.444764	-0.108014	2.85171	1.28601	1.63073	2.93515	0.355649	26.8641	0.575276	0.933044	4.51919	0.430083	6.12597	0.375004	6.17808	0.0200103	0.593917	0.404628	0.542314	0.0539986	0.0184347	1.20489	2.67905	1.16294	1.46549	35.6145	55.1007	0.628873	1.20385	1.13412	38	102.546	0.375008	1.52445	0.526089	4342.75	12.9857	0.331238	0.00581233	0.0200933
BD	2CC6G1	0.50016	0.0180662	2.88683	1.51773	1.39351	2.8317	0.399611	18.4203	0.664859	0.991314	5.13385	0.349941	171.741	0.339379	5.18912	0.0231741	0.686962	0.452466	0.631292	0.0556703	0.0184347	1.04604	2.4912	1.28864	1.31483	45.639	42.8318	0.618875	1.13933	1.26166	35.5	102.349	0.383147	1.33425	0.608378	4344.39	8.52591	0.26963	0.00607564	0.0202045
BD	2CC6G2	0.531273	-0.026038	2.65322	1.63862	1.68964	3.40544	0.436135	14.5189	0.694352	1.01525	5.07562	0.406091	150.373	0.499428	9.96958	0.0195231	0.714568	0.505208	0.660859	0.0537093	0.0231473	3.26461	3.23379	1.56828	1.58054	27.5254	35.7758	0.641185	0.876373	1.51384	34	106.766	0.409632	1.75787	0.556576	4761.35	20.6206	0.36046	0.00421938	0.0193873
BD	2CC6R1	0.417612	0.243084	2.92226	1.47827	1.26418	2.82608	0.333427	13.4754	0.551625	0.739985	4.63391	0.381835	89.8841	0.295375	3.8839	0.0214393	0.573115	0.369066	0.530259	0.0401016	0.0146923	0.846085	2.43359	1.2092	1.12943	57.7294	70.4654	0.713594	2.53019	1.02672	33.5	108.483	0.345958	1.24859	0.496008	4205.78	6.23301	0.313725	0.00513246	0.019884
BD	2CC6R2	0.439255	0.0149671	2.7339	1.2965	1.96806	3.22104	0.361006	24.7121	0.585583	0.831415	4.2072	0.394249	134.632	0.40892	7.23314	0.0179302	0.602276	0.41421	0.558541	0.0463668	0.0243948	1.35827	2.60151	1.15	1.46276	32.6536	36.2963	0.644551	1.43953	1.23483	44	86.029	0.368055	1.65721	0.575656	4527.07	14.0615	0.409572	0.00376867	0.0192205
DIET	SPEC_ID	Sq µSURF*Arman_template	Ssk µSURF*Arman_template	Sku µSURF*Arman_template	Sp µSURF*Arman_template	Sv µSURF*Arman_template	Sz µSURF*Arman_template	Sa µSURF*Arman_template	Smr µSURF*Arman_template	Smc µSURF*Arman_template	Sdc µSURF*Arman_template	Sal µSURF*Arman_template	Str µSURF*Arman_template	Std µSURF*Arman_template	Sdq µSURF*Arman_template	Sdr µSURF*Arman_template	Vm µSURF*Arman_template	Vv µSURF*Arman_template	Vmc µSURF*Arman_template	Vvc µSURF*Arman_template	Vvv µSURF*Arman_template	Spd µSURF*Arman_template	Spc µSURF*Arman_template	S10z µSURF*Arman_template	S5p µSURF*Arman_template	S5v µSURF*Arman_template	Sda µSURF*Arman_template	Sha µSURF*Arman_template	Sdv µSURF*Arman_template	Shv µSURF*Arman_template	Sk µSURF*Arman_template	nMotif µSURF*Arman_template	mea µSURF*Arman_template	meh µSURF*Arman_template	madf µSURF*Arman_template	metf µSURF*Arman_template	medf µSURF*Arman_template	Asfc µSURF*Arman_template	HAsfc9 µSURF*Arman_template	Sfrax epLsar µSURF*Arman_template	NewEplsar µSURF*Arman_template
BF	2CC1B1	0.346217	-0.840574	4.01199	0.713227	1.38858	2.20623	0.26919	82.8623	0.418395	0.923854	6.152	0.476903	167.745	0.155471	1.16251	0.00792714	0.426322	0.292202	0.370627	0.0554907	0.00388099	0.12111	1.83031	0.640704	1.16508	283.991	177.87	20.2872	3.77068	0.841152	4	514.678		1.0437	0.37341	2304.33	2.20692	0.500695	0.00478563	0.0194873
BF	2CC1B2	0.646917	-1.17731	5.13327	1.63616	2.50713	3.76677	0.480405	18.4775	0.733959	1.91476	7.97959	0.740619	148.246	0.215232	2.14994	0.026708	0.761916	0.496418	0.662226	0.121232	0.00360378	0.111155	2.84769	1.405	1.72575	333.036	162.926	15.5479	6.4114	1.16564	4.5	510.551		1.21839	0.505957	2210.93	3.41102	0.661493	0.00325085	0.0187441
BF	2CC1G1	0.3995	-0.300461	3.0109	0.921774	1.3475	2.38627	0.318837	58.0622	0.506904	0.792473	5.50552	0.267435	172.126	0.166648	1.34154	0.0142055	0.52111	0.353202	0.46995	0.0433798	0.00498984	0.118575	1.89207	0.813565	0.973878	152.091	248.245	3.00453	9.45434	1.01376	8	237.577		1.01266	0.443616	2140.37	2.70475	0.375229	0.00706825	0.0205892
BF	2CC1G2	0.476089	0.0557077	2.95945	1.13872	1.2944	2.4977	0.352951	34.171	0.589838	0.921125	5.60456	0.289624	120.251	0.177877	1.52434	0.0172655	0.606795	0.355466	0.534441	0.0593034	0.00498984	0.142016	2.03502	0.977142	1.05788	186.205	234.617	4.80871	3.52816	0.962555	9	196.077		1.02225	0.398094	2250.77	2.53116	0.425758	0.00415335	0.0192711
BF	2CC1R1
BF	2CC1R2	0.401023	-0.552924	4.24401	1.0493	1.70028	2.69973	0.311248	45.1431	0.497764	0.810492	7.10148	0.568217	162.88	0.150643	1.0672	0.0163444	0.512173	0.329303	0.450618	0.049611	0.00306758	0.0819324	1.97927	0.873017	1.10625	274.42	246.545	3.55044	3.76723	0.908946	5.5	340.974		0.926741	0.308069	2389.55	1.69561	0.965458	0.00418527	0.0185266
GF	2CC2B1	0.155903	-1.11666	5.87762	0.392012	0.80347	1.23009	0.116229	99.5749	0.172071	0.390191	4.20181	0.543385	91.7571	0.0855443	0.362649	0.00464515	0.177072	0.120979	0.149824	0.0256702	0.00693034	0.0687317	0.942377	0.338107	0.580708	133.153	160.308	3.4524	2.58538	0.33325	7.5	303.257		0.685254	0.184554	2507.9	0.777467	0.478872	0.00372429	0.0191393
GF	2CC2B2	0.128016	-0.769573	4.91528	0.324255	0.69287	1.01713	0.0993637	99.9481	0.160024	0.299764	3.71555	0.420479	13.2468	0.079464	0.313519	0.00454415	0.16439	0.111988	0.148282	0.0185791	0.00942526	0.069662	0.769977	0.290218	0.495102	104.088	92.377	1.93864	1.22248	0.319276	13.5	140.844		0.63247	0.184942	2450.05	0.67402	0.475362	0.00453673	0.0195497
GF	2CC2G1	0.144513	-0.40185	4.39025	0.482976	0.768904	1.25188	0.109556	99.4672	0.17326	0.311743	3.62115	0.474856	169.866	0.0995058	0.491344	0.00684857	0.180109	0.117918	0.160455	0.0196538	0.0146923	0.118342	0.919141	0.394812	0.524328	80.855	76.0427	1.31636	1.10011	0.327638	18.5	102.072		0.624943	0.206732	2673.52	1.1162	0.249872	0.00485615	0.0195272
GF	2CC2G2	0.196664	-0.405481	3.22924	0.472347	0.749193	1.24763	0.1574	98.922	0.247634	0.423932	3.73307	0.45883	123.507	0.122555	0.738776	0.00692696	0.25485	0.181515	0.228073	0.024728	0.0108113	0.100202	1.06085	0.444166	0.612248	96.0785	102.409	2.0513	1.51692	0.478596	14.5	135.631		0.813967	0.259449	2470.25	1.55398	0.259827	0.00455211	0.0188441
GF	2CC2R1	0.185962	-0.713644	3.87368	0.470674	0.718761	1.30678	0.144286	97.9142	0.2183	0.455179	4.65669	0.588108	158.626	0.102098	0.51669	0.00620364	0.225225	0.158235	0.197804	0.0287464	0.00942526	0.0868898	1.0169	0.415423	0.601729	128.084	100.637	2.75421	1.61314	0.433944	8.5	236.639		0.743738	0.228266	2444.56	1.07467	0.41055	0.00452304	0.019477
GF	2CC2R2	0.187827	-0.97029	5.51255	0.46202	1.08707	1.55234	0.142231	98.5615	0.217971	0.462783	4.35244	0.608441	90.1201	0.102416	0.515775	0.00629797	0.224361	0.155746	0.193366	0.0286239	0.0062373	0.0754015	1.12912	0.374536	0.754587	160.876	171.266	4.09401	3.28838	0.412752	9	216.709		0.877522	0.235291	2259.58	1.04451	0.390054	0.00358904	0.0188588
LF	2CC3B1	0.174056	-0.729882	4.14116	0.511201	0.757833	1.24161	0.135138	98.449	0.205741	0.415777	4.99596	0.61929	89.8853	0.101203	0.503878	0.00646618	0.212783	0.151444	0.18791	0.02552	0.00776198	0.0694561	0.968741	0.428683	0.559141	109.97	146.977	2.25956	2.41998	0.431655	9.5	208.579		0.762772	0.220516	2389.48	1.0596	0.269043	0.00253559	0.0187214
LF	2CC3B2	0.196816	-0.839778	5.03658	0.485227	1.05863	1.52137	0.151051	98.6237	0.234241	0.473609	3.82793	0.530665	48.9918	0.122405	0.734918	0.00657306	0.240575	0.167256	0.211172	0.0294032	0.00845501	0.0908654	1.1341	0.424178	0.720332	119.226	118.502	4.07587	2.06449	0.462182	9.5	206.418		0.935487	0.2697	2409.49	1.58184	0.296379	0.00371084	0.019196
LF	2CC3G1	0.180538	-0.868756	4.83433	0.482347	0.941342	1.42369	0.139374	98.6826	0.217483	0.453375	3.86504	0.477146	158.502	0.11332	0.630038	0.00687747	0.223684	0.153294	0.196931	0.028975	0.00887083	0.0935219	1.11483	0.423568	0.715279	110.057	104.546	1.93801	1.98913	0.424988	9.5	210.538		0.922705	0.246871	2399.94	1.38142	0.309056	0.00392875	0.0191705
LF	2CC3G2	0.156523	-0.770598	4.24352	0.389582	0.731537	1.15002	0.119464	99.5926	0.185983	0.363921	5.10926	0.62946	8.11779	0.090209	0.40312	0.00506548	0.191967	0.132302	0.168331	0.0236362	0.00651452	0.051658	0.917206	0.330911	0.577359	143.62	137.694	2.60223	1.84132	0.33968	7	294.345		0.688441	0.197929	2302.98	0.783392	0.415053	0.00272888	0.0186851
LF	2CC3R1	0.247609	-0.950205	5.13691	0.567168	1.17828	1.8153	0.184868	95.4498	0.272834	0.610868	3.87007	0.401512	139.753	0.142235	0.990026	0.00770235	0.279615	0.198663	0.238857	0.0393989	0.00948175	0.117089	1.28419	0.490103	0.80477	113.781	126.414	2.1123	2.51221	0.534378	10.5	188.646		1.03314	0.308613	2411.7	2.09578	0.436188	0.00553747	0.0193517
LF	2CC3R2	0.188097	-0.853639	4.36726	0.444445	0.930925	1.37537	0.148664	99.1283	0.212373	0.460408	4.6694	0.540536	171.504	0.1119	0.631982	0.0058524	0.217554	0.174224	0.189347	0.0293057	0.00734616	0.0700545	1.03104	0.35307	0.677968	150.222	119.152	4.9766	1.65149	0.417155	7.5	272.468		0.921995	0.22404	2367.19	1.32886	0.599382	0.00316647	0.0188269
LD	2CC4B1	0.13402	-0.639225	4.23223	0.344723	0.63223	1.00798	0.103562	99.9763	0.166717	0.305493	3.48918	0.528017	167.259	0.0869632	0.374779	0.004873	0.171618	0.113339	0.151234	0.0185284	0.0117816	0.0860651	0.835648	0.311241	0.528219	106.251	85.3838	2.09401	1.34165	0.294021	13.5	148.054		0.663623	0.191451	2529.94	0.842454	0.319617	0.00365584	0.0192253
LD	2CC4B2	0.202269	-0.673856	3.72314	0.477185	0.797728	1.28681	0.157694	98.337	0.242352	0.489549	3.95319	0.671292	158.506	0.113274	0.635891	0.00615984	0.248512	0.172524	0.218211	0.0300904	0.00970247	0.0981888	1.08467	0.428758	0.670303	119.012	107.604	3.68458	1.1736	0.47612	9.5	202.821		0.708674	0.248045	2460.96	1.33295	0.336195	0.00287442	0.0189307
LD	2CC4G1	0.251588	-0.472466	3.68035	0.706041	0.958408	1.70806	0.195992	81.6234	0.301825	0.59535	4.67645	0.598805	29.5015	0.13118	0.84628	0.0100222	0.311848	0.218295	0.276993	0.0348542	0.00720755	0.09673	1.39511	0.605893	0.789217	152.257	133.721	5.96774	3.25521	0.58208	8.5	240.182		0.927229	0.276119	2389.52	1.73678	0.408436	0.00339658	0.0190623
LD	2CC4G2	0.21959	-1.22112	5.96229	0.557519	1.08181	1.63933	0.166297	96.5394	0.241282	0.576794	5.80396	0.596061	27.6204	0.107227	0.563872	0.00776401	0.248157	0.181012	0.210679	0.0374785	0.00429681	0.0663346	1.17847	0.414542	0.797814	306.625	134.918	12.171	2.67627	0.482545	6	388.212		0.768355	0.216485	2333.43	1.09597	0.713476	0.00378599	0.0189271
LD	2CC4R1	0.230488	-1.00653	4.86695	0.572344	1.27338	1.80268	0.176122	97.2846	0.273604	0.484606	5.02548	0.557741	43.498	0.132142	0.850671	0.00781486	0.280526	0.19623	0.248239	0.0322879	0.00637591	0.0693918	1.27197	0.479954	0.792017	136.499	154.168	3.08682	3.42747	0.549211	9.5	202.535		1.07308	0.296243	2260.08	1.66702	0.470408	0.00328279	0.018935
LD	2CC4R2	0.20223	-0.271403	2.74262	0.510192	0.667971	1.17816	0.164818	99.4119	0.259488	0.434013	4.14942	0.310346	155.119	0.105761	0.553382	0.00705692	0.266468	0.189097	0.242304	0.0241643	0.00900944	0.088625	1.03933	0.45867	0.580665	115.664	116.764	2.15243	2.2406	0.564952	6.5	298.894		0.712856	0.251588	2325.84	1.17296	0.344128	0.0050082	0.019684
GD	2CC5B1	0.31378	-0.546781	3.89923	0.92423	1.41657	2.3408	0.237523	63.6755	0.370356	0.751752	5.74124	0.600648	80.6238	0.148813	1.0803	0.0130547	0.383411	0.258975	0.337212	0.0461997	0.00720755	0.109477	1.89845	0.735261	1.16319	144.656	148.897	3.98934	3.44531	0.695962	7.5	264.413		0.95461	0.337798	2396.45	2.06223	0.374441	0.00319237	0.0183204
GD	2CC5B2	0.31109	-0.491135	3.43903	0.743727	1.23255	1.97628	0.239172	81.2856	0.38267	0.700334	6.07902	0.622794	111.139	0.135812	0.891112	0.0120677	0.395558	0.259409	0.347954	0.0421449	0.00429681	0.0899215	1.71864	0.65019	1.03263	213.934	179.888	4.65729	3.34539	0.703387	8	239.272		1.03996	0.286587	2356.96	1.59775	0.509276	0.00176149	0.0174113
GD	2CC5G1	0.305764	-0.254877	3.22769	0.771219	1.16469	1.97564	0.243513	78.1662	0.385155	0.646703	5.93691	0.75313	171.252	0.138625	0.942681	0.0124514	0.397607	0.270254	0.358902	0.0387052	0.00568288	0.0967875	1.5324	0.634761	0.908475	143.063	138.862	3.71403	3.28615	0.775288	7.5	263.111		0.833931	0.325865	2345.55	1.76852	0.372256	0.00143422	0.0182045
GD	2CC5G2	0.304033	-1.26646	5.74879	0.651878	1.25574	1.90762	0.223558	89.1837	0.322411	0.876158	5.23252	0.648382	110.994	0.141249	0.973144	0.00917153	0.330744	0.226095	0.272213	0.0585317	0.00665312	0.102601	1.46504	0.543344	0.921701	196.357	146.242	9.63852	4.46094	0.626127	7	298.672		0.833142	0.308606	2343.3	1.71847	0.543121	0.00159104	0.0179022
GD	2CC5R1	0.311547	-0.903401	5.82046	0.845956	1.6575	2.31701	0.230847	69.7535	0.360287	0.761083	5.76686	0.528315	21.1385	0.131485	0.827279	0.0103818	0.369508	0.244933	0.320224	0.0476925	0.00485124	0.102381	1.52812	0.636187	0.940237	163.628	160.449	6.03863	6.09435	0.670884	7	302.857		0.968389	0.296164	2336.59	1.58654	0.489651	0.00284564	0.0186745
GD	2CC5R2	0.28121	-0.618646	3.81106	0.642424	0.965025	1.60745	0.216804	88.8915	0.317382	0.741438	5.93519	0.723665	89.8869	0.12265	0.741125	0.00973092	0.327112	0.240486	0.280667	0.0464449	0.00498984	0.0943889	1.50524	0.578653	0.926587	152.085	152.064	6.84371	2.41926	0.589268	8	236.058		0.813681	0.272318	2329.34	1.36425	0.3894	0.00215195	0.017827
BD	2CC6B1	0.397804	0.0561758	2.54585	1.31249	1.09935	2.5267	0.331851	23.8341	0.501698	0.76468	5.22998	0.317374	171.496	0.171045	1.39988	0.0166983	0.51548	0.404465	0.47782	0.0400543	0.00568288	0.144989	1.9262	1.02473	0.967355	232.343	156.619	6.35941	6.19643	1.1039	7.5	249.885		1.09754	0.433015	2162.45	2.90673	0.244385	0.006943	0.0205575
BD	2CC6B2	0.403645	-0.0416108	2.92225	1.234	1.25878	2.513	0.317145	28.5907	0.513214	0.851947	5.9672	0.453176	3.85708	0.169772	1.39835	0.0193283	0.532543	0.359999	0.484934	0.0492624	0.00596009	0.15757	2.04542	0.975065	1.06988	239.28	160.817	5.44726	4.72051	1.01032	6	294.585		1.05898	0.410508	2194.27	2.76368	0.551958	0.00617568	0.0202211
BD	2CC6G1	0.470429	0.0654474	3.02792	1.43297	1.3795	2.67658	0.372388	17.1137	0.611784	0.925629	6.1559	0.402604	175.996	0.180486	1.57368	0.0248515	0.63517	0.413763	0.581742	0.0534278	0.00554427	0.15024	2.17326	1.16821	1.0407	93.258	173.199	1.66156	3.20414	1.14077	7.5	252.652		1.15667	0.542925	2172.35	3.31377	0.595325	0.00726605	0.0207189
BD	2CC6G2	0.481602	0.0761961	2.38312	1.25998	1.32124	2.657	0.40067	32.4223	0.635631	0.877707	6.36559	0.484698	9.87377	0.181002	1.58456	0.0173052	0.653268	0.481757	0.609451	0.0431	0.00485124	0.132156	2.21665	1.12344	1.09321	213.908	221.177	7.70838	7.07085	1.43707	6	312.927		1.12894	0.475872	2234.97	3.05454	0.367074	0.00611371	0.0201764
BD	2CC6R1	0.390171	0.271299	3.05679	1.35928	0.972359	2.33164	0.309833	17.5374	0.504062	0.684419	5.56361	0.430655	4.10477	0.154642	1.15572	0.0210511	0.525113	0.33795	0.483139	0.0374817	0.00526706	0.139627	1.92282	1.06654	0.842223	187.134	172.459	4.76348	7.1389	0.928278	6.5	270.661		1.02997	0.428853	2130.34	2.28832	0.505433	0.00597211	0.0202207
BD	2CC6R2	0.391053	0.103953	2.72041	1.12228	1.19257	2.27059	0.321815	37.3038	0.536421	0.688769	5.10916	0.449986	161.764	0.185431	1.65856	0.0168503	0.551568	0.373991	0.516723	0.0374184	0.0062373	0.139165	1.92317	0.972682	0.964359	160.772	175.05	3.8231	7.46797	1.07755	9	202.578		1.05899	0.48409	2243.06	3.35255	0.32929	0.00538872	0.0199109

## Sheet: Sensofar
DIET	SPEC_ID	Sq SENSOFAR*hh	Ssk SENSOFAR*hh	Sku SENSOFAR*hh	Sp SENSOFAR*hh	Sv SENSOFAR*hh	Sz SENSOFAR*hh	Sa SENSOFAR*hh	Smr SENSOFAR*hh	Smc SENSOFAR*hh	Sdc SENSOFAR*hh	Sal SENSOFAR*hh	Str SENSOFAR*hh	Std SENSOFAR*hh	Sdq SENSOFAR*hh	Sdr SENSOFAR*hh	Vm SENSOFAR*hh	Vv SENSOFAR*hh	Vmc SENSOFAR*hh	Vvc SENSOFAR*hh	Vvv SENSOFAR*hh	Spd SENSOFAR*hh	Spc SENSOFAR*hh	S10z SENSOFAR*hh	S5p SENSOFAR*hh	S5v SENSOFAR*hh	Sda SENSOFAR*hh	Sha SENSOFAR*hh	Sdv SENSOFAR*hh	Shv SENSOFAR*hh	Sk SENSOFAR*hh	nMotif SENSOFAR*hh	mea SENSOFAR*hh	meh SENSOFAR*hh	madf SENSOFAR*hh	metf SENSOFAR*hh	medf SENSOFAR*hh	Asfc SENSOFAR*hh	HAsfc9 SENSOFAR*hh	Sfrax epLsar SENSOFAR*hh	NewEplsar SENSOFAR*hh
BF	2CC1B1	0.397874	-0.459129	3.08302	1.09692	1.24687	2.32516	0.322613	43.4461	0.48499	0.877138	2.53819	0.326125	96.3706	0.516125	10.7027	0.0149795	0.499969	0.381402	0.45065	0.0506121	0.0455783	2.24129	2.25797	1.07187	1.18609	25.2752	21.7636	0.563767	0.47147	1.02111	93	38.9289	0.342157	1.74006	0.611172	5071.47	23.7951	0.344545	0.00559163	0.0201067
BF	2CC1B2	0.747151	-0.902744	6.08788	2.54168	3.8236	6.15995	0.552209	1.86262	0.903332	1.73326	5.44544	0.528925	8.4972	0.618773	13.392	0.0302317	0.933564	0.575661	0.832986	0.100578	0.0244567	4.01094	5.13148	2.16841	3.19028	57.3544	34.5457	1.99777	1.38521	1.58198	42	86.0403	0.526907	2.89748	0.699229	5260.71	29.4154	0.613231	0.00305982	0.0186552
BF	2CC1G1	0.462663	-0.335975	3.2227	1.52713	1.89997	3.40277	0.364676	11.7019	0.552303	0.984813	3.59247	0.418175	6.12249	0.466824	8.97241	0.014755	0.567058	0.400082	0.514029	0.0591077	0.0269579	2.70548	2.84888	1.29129	1.60045	43.5192	33.599	1.41015	0.819097	1.1239	60.5	60.2282	0.375937	2.24662	0.620807	5042.8	18.5027	0.360485	0.00418862	0.0194089
BF	2CC1G2	0.51213	-0.0207015	2.80636	1.47399	1.79101	3.26474	0.413967	13.1928	0.651191	0.984476	5.49791	0.376327	94.248	0.381439	6.14211	0.0215692	0.670984	0.476576	0.609324	0.0541093	0.0211217	1.71736	2.94589	1.30138	1.60576	58.6768	44.0929	1.39364	1.21338	1.37006	48.5	75.8719	0.376838	1.57904	0.566979	4809.95	11.3598	0.362477	0.00586717	0.0201762
BF	2CC1R1																							4.09264
BF	2CC1R2	0.461426	-0.975579	9.32132	3.30627	3.29555	6.89229	0.354515	0.0529573	0.591289	0.919024	5.8528	0.544845	8.99476	0.559407	10.6475	0.0203872	0.61149	0.384489	0.554473	0.0570169	0.0152854	4.28937	2.51481	2.36268	2.50231	57.2263	34.658	1.51288	1.85948	1.04626	57	63.3981	0.347136	3.26359	0.542053	5568.01	27.8645	0.715318	0.000912098	0.0176827
GF	2CC2B1	0.280612	-0.789925	4.4412	0.805162	1.09259	1.89056	0.212164	83.1087	0.303888	0.727395	2.38812	0.329996	87.4926	0.421692	7.40331	0.00974777	0.313534	0.22803	0.264664	0.0457306	0.0582236	1.88441	1.3986	0.728978	1.05448	18.5286	16.8828	0.493941	0.300012	0.589242	117	30.9066	0.224439	1.41096	0.373194	5530.08	16.6597	0.329886	0.00467895	0.0196706
GF	2CC2B2	0.215648	-0.511924	3.45731	0.612368	0.835272	1.44764	0.171138	93.8204	0.26073	0.495287	1.72727	0.366069	168.118	0.343399	5.14197	0.00852265	0.269253	0.193548	0.241106	0.029559	0.0497471	1.39719	1.44042	0.595437	0.803167	19.9323	18.972	0.339179	0.26555	0.555037	113	31.9796	0.193068	1.07244	0.342807	5234.8	11.3808	0.228222	0.00462872	0.0195917
GF	2CC2G1	0.220959	-0.691072	3.92527	0.602505	0.863712	1.46622	0.16753	94.8681	0.257021	0.547023	1.68354	0.381193	98.2569	0.383833	6.47251	0.00831298	0.265624	0.179729	0.230617	0.0350078	0.070174	1.49691	1.86914	0.58422	0.856196	14.8608	14.7255	0.396991	0.206318	0.487526	125	29.0005	0.185948	1.15868	0.32925	5753.43	12.703	0.237971	0.00394318	0.0193618
GF	2CC2G2	0.253486	-0.298477	3.69985	0.93416	1.0849	2.11572	0.195956	64.4077	0.311152	0.553144	1.9236	0.394913	89.2494	0.383949	6.38044	0.0104697	0.32287	0.216855	0.290709	0.0326029	0.0473848	1.58787	2.07947	0.819387	0.971662	24.1356	20.1364	0.529589	0.459099	0.599244	107.5	34.0049	0.221242	1.25486	0.387501	5316.7	14.4221	0.346881	0.00408728	0.0194638
GF	2CC2R1	0.301969	-0.579029	3.49009	1.06945	1.23864	2.28129	0.237918	44.9418	0.351274	0.740965	2.22491	0.414914	93.1165	0.470372	9.23176	0.0110456	0.362313	0.269783	0.319542	0.0449444	0.0573898	2.05945	1.6565	0.962505	1.1185	19.887	18.4367	0.521002	0.336645	0.725281	111.5	32.5571	0.255698	1.41535	0.421619	5532	20.8026	0.268156	0.00440676	0.0195653
GF	2CC2R2	0.265992	-0.74963	3.72314	0.618331	1.0428	1.73547	0.205441	91.4332	0.294355	0.673252	2.61686	0.337747	174.002	0.362485	5.5489	0.00800905	0.302103	0.231996	0.261799	0.0434504	0.0489133	1.4731	1.95067	0.611856	0.989349	19.1968	20.5206	0.380012	0.288586	0.582186	90.5	39.9608	0.228721	1.25846	0.356037	5352.86	11.3811	0.292156	0.00458525	0.0196293
LF	2CC3B1	0.204685	-0.444765	3.76314	0.708571	0.804123	1.51269	0.159203	91.7862	0.246612	0.454148	1.87009	0.343438	94.7471	0.313499	4.39081	0.00940687	0.256019	0.173186	0.228638	0.0278317	0.0586404	1.22219	1.74259	0.673139	0.741382	20.0856	17.3777	0.301061	0.301827	0.492794	126	28.7962	0.167658	0.950346	0.31371	5468.62	9.55524	0.294709	0.00423445	0.0195473
LF	2CC3B2	0.250495	-0.842442	4.84087	0.73646	1.08196	1.79675	0.192037	86.6761	0.288324	0.625051	2.37955	0.442297	7.37727	0.404348	6.86207	0.00945947	0.297907	0.21116	0.259396	0.0390151	0.0560002	1.86009	1.33798	0.716144	1.04267	19.8268	17.5978	0.391678	0.296275	0.561929	117	31.1617	0.2038	1.27092	0.369558	5495.11	15.506	0.262097	0.00366131	0.0191851
LF	2CC3G1	0.202086	-0.336033	3.44963	0.681166	0.774499	1.45567	0.158486	93.4619	0.246226	0.4432	1.66082	0.344488	8.3747	0.329174	4.8305	0.0085351	0.254762	0.180109	0.227957	0.0268048	0.0597521	1.22699	1.35349	0.627701	0.710282	18.8491	17.1907	0.33247	0.326018	0.496267	121	29.9163	0.177168	0.960952	0.326391	5353.95	10.894	0.255115	0.00480138	0.0196412
LF	2CC3G2	0.163317	-0.771199	5.05887	0.634788	0.840319	1.46636	0.12214	96.1834	0.182407	0.381389	2.49263	0.417732	98.8682	0.243944	2.61862	0.00669799	0.189217	0.132015	0.164699	0.0245179	0.0348786	1.3303	1.99757	0.574053	0.753215	30.4574	24.9591	0.328916	0.391618	0.356128	81.5	44.6236	0.133765	0.963218	0.220027	5360.12	5.46645	0.462816	0.00430507	0.0194784
LF	2CC3R1	0.281528	-0.569228	4.19848	1.03702	1.20548	2.22411	0.217648	47.7426	0.319535	0.647468	2.491	0.356224	18.8705	0.327779	4.68617	0.0103171	0.327958	0.241654	0.291507	0.0412723	0.0332111	1.56026	1.52266	0.889146	1.0677	35.1982	30.4747	0.884192	0.610471	0.625567	71.5	50.6623	0.245655	1.27974	0.368415	5169.46	9.78152	0.366608	0.00595884	0.0200344
LF	2CC3R2	0.227	-0.850067	4.3781	0.606718	0.920327	1.54947	0.173666	92.7566	0.255329	0.589661	3.23558	0.528811	41.6255	0.313768	4.20509	0.00789608	0.263225	0.191428	0.225559	0.0371535	0.0444667	1.62233		0.59325	0.871653	28.3635	22.4619	0.483729	0.318961	0.476154	88	41.3261	0.194272	1.09343	0.30681	5159.48	8.68499	0.503967	0.00313606	0.0189559
LD	2CC4B1	0.300782	-0.0129509	3.52681	1.04281	1.05005	2.09506	0.229117	46.3278	0.353177	0.644354	2.77878	0.43614	10.7514	0.412615	7.2446	0.0165932	0.3698	0.246962	0.328465	0.0377775	0.0509977	1.76194	1.70613	0.964328	0.984894	21.9148	20.1409	0.466015	0.48509	0.670471	109	33.1559	0.239956	1.29498	0.449562	5288.76	15.833	0.339478	0.00415045	0.0194451
LD	2CC4B2	0.25734	-0.697638	4.30584	0.821267	1.01995	1.84121	0.197499	79.8686	0.30041	0.643422	2.60293	0.445063	172.873	0.351022	5.30371	0.00935085	0.30976	0.217403	0.269823	0.0406731	0.0526652	1.36573	1.90787	0.753904	0.957701	23.9288	19.6892	0.4505	0.36553	0.562547	104.5	34.7598	0.221715	1.17921	0.356837	5342.22	10.8081	0.401626	0.00401289	0.0193822
LD	2CC4G1	0.265632	-0.259704	3.50982	1.02097	1.03217	2.07908	0.20538	48.555	0.324289	0.607874	2.20574	0.436626	176.243	0.39849	6.92316	0.0125719	0.336861	0.226353	0.300176	0.0366846	0.0589184	1.58643	1.68806	0.961441	0.945009	22.9603	17.9034	0.500881	0.333914	0.610571	112	32.2651	0.220461	1.22945	0.440383	5580.49	14.3353	0.330184	0.00420497	0.0195431
LD	2CC4G2	0.244549	-1.03093	5.17569	0.68555	1.14289	1.71683	0.180517	89.6258	0.270519	0.658352	3.14406	0.576225	89.8702	0.320293	4.32495	0.0085558	0.280464	0.191589	0.24333	0.0439312	0.0373798	1.56798	1.71261	0.650671	1.11873	31.507	25.1736	0.568048	0.413806	0.535312	72	50.1902	0.210811	1.18335	0.321222	5235.03	9.02191	0.467485	0.00385246	0.0193217
LD	2CC4R1	0.23591	-0.593061	3.3904	0.841893	1.0321	1.84066	0.183262	75.8825	0.283161	0.540746	2.91384	0.507349	168.25	0.329658	4.79416	0.00844376	0.292861	0.207973	0.259168	0.0336927	0.0430771	1.62878	1.45956	0.745538	0.984245	26.792	21.3701	0.421437	0.39247	0.571351	99	36.5355	0.200499	1.25346	0.34215	5375.31	9.5257	0.35017	0.00334309	0.0190763
LD	2CC4R2	0.242092	-0.518802	3.07932	0.70694	0.8347	1.54164	0.193837	86.1192	0.28741	0.562456	2.61117	0.395852	167.491	0.293452	3.93405	0.00844302	0.295154	0.224278	0.26222	0.0332923	0.0391863	1.03279	1.41667	0.663591	0.795973	26.6971	24.0936	0.395126	0.365997	0.609788	79.5	45.4568	0.216229	1.04693	0.353913	5089.38	8.07875	0.354957	0.00504112	0.0198743
GD	2CC5B1	0.351843	-0.276786	3.13986	1.25515	1.44276	2.83199	0.279374	25.3495	0.433482	0.80423	3.36742	0.507952	13.0108	0.435947	7.48224	0.0142139	0.449413	0.316923	0.406068	0.0463438	0.0372408	2.4377	2.14193	1.07998	1.27029	33.7407	27.1808	0.884789	0.656236	0.8773	82.5	43.8039	0.291975	1.50846	0.500368	5092.8	15.9117	0.301918	0.00400931	0.0193714
GD	2CC5B2	0.316733	-0.383027	3.47784	1.30377	1.16909	2.47287	0.246619	15.5513	0.38213	0.739876	2.84685	0.44851	12.8738	0.455949	8.4551	0.0140628	0.395639	0.270549	0.352707	0.0444283	0.0475238	2.08217	3.33146	1.07369	1.07425	27.9878	21.5064	0.838346	0.559306	0.761341	104	35.1402	0.2662	1.40514	0.476475	5222.21	18.6969	0.301708	0.00388442	0.0193329
GD	2CC5G1	0.431272	-0.651008	4.4786	1.9226	2.05887	3.94802	0.322056	1.26885	0.495599	0.984172	4.44521	0.542018	42.9807	0.468826	8.7763	0.0152233	0.510822	0.347723	0.442014	0.0631285	0.0339058	2.48856	2.12742	1.65844	1.77622	43.5824	26.4299	1.35289	0.724979	0.906541	71	50.8971	0.320804	1.90361	0.475755	5301.76	20.1143	0.583445	0.00322406	0.0186698
GD	2CC5G2	0.365348	-0.610729	3.49674	0.977324	1.32273	2.2216	0.289892	55.6877	0.436246	0.860106	3.82493	0.601932	83.3837	0.48502	9.37911	0.0125414	0.447306	0.331116	0.393002	0.0543034	0.0555834	2.50672	2.19489	0.932379	1.26469	24.9114	18.1382	0.534061	0.383641	0.904443	99	36.5616	0.29355	1.50221	0.487824	5392.36	21.4439	0.309162	0.00351307	0.0191163
GD	2CC5R1	0.32295	-0.175335	3.34044	1.21665	1.09588	2.43028	0.257058	25.2093	0.408615	0.673012	3.35817	0.3678	10.3723	0.414766	7.13617	0.0136804	0.423052	0.288481	0.380039	0.0388617	0.0454394	2.13585	1.95356	1.12059	1.05793	28.0557	21.9691	0.583087	0.496126	0.791869	91	39.7157	0.257024	1.39655	0.458985	5280.26	14.8784	0.337378	0.00438382	0.019497
GD	2CC5R2	0.340777	-0.480921	3.6155	0.882345	1.20713	2.04033	0.263457	68.394	0.396279	0.871946	4.01397	0.581898	16.2574	0.407494	6.96207	0.0129652	0.408396	0.293549	0.356173	0.0522224	0.0513266	1.88963	1.7925	0.855902	1.15451	24.8473	19.1645	0.620901	0.432219	0.768008	100	35.3979	0.261572	1.36391	0.3987	5288.19	14.9931	0.352033	0.00160334	0.0180446
BD	2CC6B1	0.507074	-0.0143654	2.96234	1.70812	1.57305	3.30315	0.407612	8.46842	0.652349	0.971305	4.5168	0.37164	176.742	0.409971	7.26898	0.0234683	0.678411	0.461219	0.626963	0.0562383	0.0252904	2.01264	2.83464	1.51605	1.3186	57.2098	42.3361	1.34167	1.21155	1.32963	56	65.0488	0.37224	1.44902	0.612597	4939.39	13.8032	0.234756	0.00662104	0.0205043
BD	2CC6B2	0.512953	0.0755906	2.68642	1.64062	1.45194	3.05545	0.411103	12.9091	0.689015	0.968208	4.41373	0.387893	176.129	0.445811	8.19721	0.0227975	0.711813	0.470979	0.656538	0.0552752	0.0305708	2.69186	2.81773	1.52143	1.29629	43.3495	31.4549	1.11882	0.769926	1.25477	58	62.4722	0.38292	1.57594	0.612503	4996.32	16.3264	0.241559	0.00629767	0.0203474
BD	2CC6G1	0.475972	0.226794	2.96426	1.54668	1.37857	2.92524	0.378333	14.3304	0.619741	0.856184	5.03589	0.400094	169.497	0.406242	7.06927	0.0244637	0.64689	0.42116	0.5995	0.0473898	0.0293202	2.03245	2.67026	1.4012	1.26065	42.0895	32.7243	0.806857	0.696062	1.18685	58.5	61.777	0.341504	1.62572	0.544997	5168.98	13.159	0.163493	0.00578862	0.0201371
BD	2CC6G2	0.484221	0.0191033	2.72417	1.69485	1.63166	3.4139	0.394735	10.32	0.655165	0.908248	4.66855	0.357122	3.75843	0.431132	7.88089	0.0207854	0.675765	0.446644	0.62765	0.0520318	0.0261242	2.67262	2.87612	1.4775	1.34459	52.7062	39.1653	0.922297	1.01434	1.27386	56.5	64.0043	0.38048	1.64152	0.620774	5017.77	14.1423	0.22017	0.00651792	0.0204829
BD	2CC6R1	0.472234	0.0259649	2.73908	1.50696	1.46894	3.05077	0.381703	16.9256	0.621119	0.875344	4.9666	0.364116	173.874	0.39866	6.53503	0.0214741	0.643832	0.427689	0.595578	0.04989	0.0261242	2.46776	2.71912	1.43456	1.28456	56.0184	35.0735	0.957448	0.693498	1.25494	50	72.3028	0.370444	1.69192	0.581769	4883.08	12.415	0.282789	0.00647075	0.0203754
BD	2CC6R2	0.481402	0.00935945	2.49119	1.39788	1.33825	2.67601	0.388485	20.6539	0.648635	0.902179	5.22154	0.263894	89.6248	0.387773	6.53192	0.0187443	0.668132	0.443728	0.619185	0.0490065	0.0272358	2.15898	2.46484	1.30139	1.21864	61.0281	33.677	1.09598	0.662927	1.26469	52.5	68.8385	0.36268	1.44683	0.548929	5016.07	11.3083	0.249258	0.00580187	0.0201676
DIET	SPEC_ID	Sq SENSOFAR*Arman_template	Ssk SENSOFAR*Arman_template	Sku SENSOFAR*Arman_template	Sp SENSOFAR*Arman_template	Sv SENSOFAR*Arman_template	Sz SENSOFAR*Arman_template	Sa SENSOFAR*Arman_template	Smr SENSOFAR*Arman_template	Smc SENSOFAR*Arman_template	Sdc SENSOFAR*Arman_template	Sal SENSOFAR*Arman_template	Str SENSOFAR*Arman_template	Std SENSOFAR*Arman_template	Sdq SENSOFAR*Arman_template	Sdr SENSOFAR*Arman_template	Vm SENSOFAR*Arman_template	Vv SENSOFAR*Arman_template	Vmc SENSOFAR*Arman_template	Vvc SENSOFAR*Arman_template	Vvv SENSOFAR*Arman_template	Spd SENSOFAR*Arman_template	Spc SENSOFAR*Arman_template	S10z SENSOFAR*Arman_template	S5p SENSOFAR*Arman_template	S5v SENSOFAR*Arman_template	Sda SENSOFAR*Arman_template	Sha SENSOFAR*Arman_template	Sdv SENSOFAR*Arman_template	Shv SENSOFAR*Arman_template	Sk SENSOFAR*Arman_template	nMotif SENSOFAR*Arman_template	mea SENSOFAR*Arman_template	meh SENSOFAR*Arman_template	madf SENSOFAR*Arman_template	metf SENSOFAR*Arman_template	medf SENSOFAR*Arman_template	Asfc SENSOFAR*Arman_template	HAsfc9 SENSOFAR*Arman_template	Sfrax epLsar SENSOFAR*Arman_template	NewEplsar SENSOFAR*Arman_template
BF	2CC1B1	0.325878	-0.728593	3.95082	0.882928	1.28006	2.14552	0.26416	65.0619	0.401414	0.766694	3.71111	0.389614	175.988	0.189834	1.75377	0.00947819	0.412533	0.306124	0.366946	0.0438178	0.00778167	0.193511	1.65367	0.729275	0.927048	122.372	134.078	3.32969	3.43612	0.831335	12	156.682		1.16783	0.426588	2344.14	3.93529	0.319932	0.00600343	0.0202524
BF	2CC1B2	0.702316	-1.03612	6.64065	1.71391	3.39977	5.11643	0.49372	16.6653	0.75461	1.81122	6.71526	0.547291	13.3766	0.250489	2.80286	0.0249441	0.779554	0.508065	0.671244	0.11273	0.00389083	0.215451	3.13252	1.28484	1.85468	257.237	181.84	11.2296	6.69215	1.36916	7.5	257.251		1.56775	0.556026	2369.42	4.8823	0.328322	0.00413684	0.0191479
BF	2CC1G1	0.43642	-0.187912	2.84795	1.09311	1.30598	2.88276	0.319807	42.2818	0.49742	0.896836	4.17982	0.386423	147.251	0.213864	2.19931	0.0143719	0.511792	0.350942	0.454535	0.0512415	0.00708688	0.185147	2.36731	0.89703	1.13356	118.675	134.215	2.78747	4.7328	1.01071	6.5	284.767		1.38499	0.524953	2270.7	4.51377	0.388966	0.00530965	0.0199247
BF	2CC1G2	0.521845	-0.0660122	2.94865	1.3439	1.64082	3.24318	0.419457	25.6591	0.65501	0.957169	7.49363	0.527544	3.73417	0.193709	1.82611	0.020201	0.671681	0.477213	0.601762	0.0528249	0.00528042	0.192417	2.39651	1.09611	1.27782	268.489	172.935	7.16356	4.5582	1.38532	8	225.047		1.15755	0.464083	2253.24	3.42469	0.433026	0.00641933	0.0203415
BF	2CC1R1	0.376915	-0.618869	3.81574	1.11402	1.40745	2.52147	0.288984	41.7346	0.424426	0.944012	5.60501	0.632705	8.252	0.170275	1.4049	0.0147754	0.439201	0.316462	0.378778	0.0604233	0.00750375	0.156397	2.00916	0.852868	1.15629	161.353	139.404	2.111	2.14177	0.830391	6	332.73		1.04844	0.377189	2375.5	2.80113	0.731827	0.00476148	0.0197356
BF	2CC1R2	0.617465	-0.529305	3.97729	1.52474	3.00381	4.98027	0.40582	12.2891	0.587034	1.53121	7.07656	0.44422	134.995	0.265682	3.37115	0.0230313	0.609334	0.38907	0.505059	0.0898463	0.00375188	0.181241	3.4658	1.06569	2.07732	221.121	138.911	7.51534	3.7667	0.938089	9	294.315		2.26536	0.510923	2443.96	6.55428	0.870449	0.00437584	0.0191342
GF	2CC2B1	0.212259	-0.606966	4.43222	0.573387	1.05031	1.64633	0.161465	96.6034	0.249595	0.547242	4.58767	0.517372	8.50183	0.128095	0.805491	0.00730084	0.25827	0.177351	0.228299	0.0349691	0.00972709	0.128984	1.31306	0.498356	0.829357	98.2533	102.966	2.44637	1.86299	0.488059	12	168.641		1.02213	0.275723	2571.48	1.54723	0.35682	0.00460503	0.0196442
GF	2CC2B2	0.157211	-0.600327	3.73693	0.468308	0.907528	1.29938	0.123985	99.6735	0.19828	0.327762	3.05126	0.426108	171.755	0.10363	0.533047	0.00619011	0.204812	0.140758	0.186093	0.0202367	0.0102829	0.115257	0.923033	0.418615	0.526873	91.6503	99.1419	1.24077	1.5371	0.412244	17	110.045		0.73687	0.241322	2437.3	1.28218	0.273514	0.00509005	0.0198534
GF	2CC2G1	0.178237	-0.530183	4.13556	0.538482	0.877818	1.41973	0.138671	98.6734	0.217284	0.413314	3.48981	0.516376	8.52609	0.125486	0.777193	0.00641533	0.223699	0.149521	0.19732	0.0263789	0.0111167	0.112033	1.06859	0.441191	0.6274	87.4798	92.2471	1.57745	1.80423	0.429879	12	156.415		0.839711	0.259738	2572.07	1.62646	0.25753	0.00479786	0.0196981
GF	2CC2G2	0.188829	-0.509844	4.37387	0.555517	0.88471	1.50946	0.143918	97.6068	0.231699	0.412003	4.06526	0.47879	8.49802	0.120896	0.718397	0.00806721	0.239962	0.154595	0.211686	0.0249482	0.0105608	0.126318	1.16151	0.487528	0.670739	99.5419	108.316	1.80484	1.83827	0.403358	15	127.97		0.883124	0.25632	2535.23	1.55381	0.395599	0.00439161	0.0194586
GF	2CC2R1	0.240989	-0.748271	4.09923	0.651816	1.07261	1.7345	0.182498	90.6242	0.286081	0.593359	3.59423	0.407013	156.636	0.14978	1.09362	0.0085134	0.29462	0.196621	0.25665	0.0365301	0.00986604	0.136074	1.39872	0.577066	0.838913	102.533	95.2536	2.56718	1.96709	0.53206	12	161.723		0.98906	0.320577	2516.26	2.42879	0.309558	0.00473556	0.0196769
GF	2CC2R2	0.207532	-0.668766	3.79242	0.51809	0.950628	1.39145	0.162142	97.0307	0.245247	0.497971	4.14062	0.628776	175.996	0.118945	0.695821	0.00741462	0.252662	0.178886	0.221036	0.031626	0.0083375	0.0944169	1.17691	0.447302	0.729604	132.797	120.27	3.5743	2.82871	0.508439	11	182.469		0.869697	0.293285	2422.23	1.64956	0.493335	0.00520876	0.0197904
LF	2CC3B1	0.163723	-0.618086	4.51525	0.540195	0.823308	1.3635	0.123724	98.7885	0.187524	0.39324	3.93143	0.438206	175.773	0.100993	0.499443	0.00656614	0.194841	0.126516	0.17011	0.0247307	0.0108388	0.106032	1.04885	0.432595	0.598021	105.981	105.403	1.50662	2.39589	0.341105	12	159.591		0.666292	0.213547	2555.9	1.07073	0.421241	0.00486833	0.0198183
LF	2CC3B2	0.206	-1.06811	6.86397	0.484638	1.28325	1.81068	0.150208	97.8986	0.237657	0.488685	4.17312	0.518253	16.4854	0.125094	0.76601	0.0065339	0.244696	0.154989	0.210555	0.0287258	0.00889334	0.120179	1.27656	0.451826	0.759283	116.11	126.905	2.01263	3.05629	0.415227	14	137.153		1.07017	0.269415	2528.62	1.53884	0.352552	0.00409362	0.0193611
LF	2CC3G1	0.152511	-0.76435	3.84168	0.495855	0.801599	1.23577	0.115631	99.2767	0.186213	0.36924	3.40583	0.428782	3.99652	0.100855	0.503295	0.00582292	0.191505	0.128861	0.17261	0.0224474	0.010005	0.103604	1.03192	0.39424	0.657288	115.112	105.525	1.99601	1.55966	0.353362	10	199.374		0.695387	0.215219	2528.66	1.18409	0.336317	0.00598024	0.0201464
LF	2CC3G2	0.11539	-0.519205	3.87549	0.385632	0.558462	0.944094	0.0894395	100	0.15168	0.228656	3.47792	0.418424	175.996	0.0695011	0.239379	0.00464702	0.1576	0.0976569	0.137632	0.0137797	0.00778167	0.0729977	0.687408	0.288968	0.39372	129.928	139.672	2.1395	2.12333	0.263767	13	152.634		0.587631	0.147856	2455.73	0.531467	0.59202	0.00481672	0.0197829
LF	2CC3R1	0.232234	-0.685398	3.95099	0.618785	1.00014	1.56125	0.174786	94.2201	0.269859	0.594313	3.91412	0.400169	175.991	0.129714	0.81079	0.00865957	0.278533	0.191742	0.245041	0.0388385	0.00931021	0.116315	1.3412	0.522889	0.850746	128.96	105.551	3.41179	2.24705	0.534632	7.5	266.023		0.91088	0.288607	2339.62	1.7516	0.52055	0.00558085	0.0199196
LF	2CC3R2	0.169545	-0.835508	5.2738	0.411129	0.902407	1.31354	0.1218	99.2116	0.185712	0.427219	4.375	0.5356	23.2455	0.0981406	0.474733	0.00550616	0.190311	0.126966	0.17066	0.0262192	0.00680896	0.0748707	1.00694	0.3396	0.630816	139.567	180.032	3.0879	2.21723	0.328698	12	166.776		0.825224	0.210999	2402.56	1.03561	0.611019	0.00431354	0.0191232
LD	2CC4B1	0.2314	-0.252291	3.81654	0.726247	0.908287	1.71397	0.174393	87.4929	0.266864	0.467612	4.3533	0.467338	14.4795	0.12974	0.824165	0.00989103	0.280164	0.185475	0.249319	0.0276588	0.00917125	0.119477	1.41149	0.61559	0.734484	106.68	97.4914	2.20052	1.72638	0.512038	15.5	116.322		0.791587	0.28694	2506.4	1.65224	0.381603	0.00502148	0.0196871
LD	2CC4B2	0.205729	-0.916263	5.75003	0.626102	1.1963	1.7738	0.15414	95.005	0.243013	0.495039	3.85643	0.536482	175.902	0.129324	0.802199	0.0072844	0.25203	0.164566	0.22429	0.0331452	0.00764271	0.111259	1.32292	0.501771	0.810193	151.078	128.517	4.92339	2.32209	0.444575	11	181.718		0.892052	0.273834	2432.38	1.63022	0.721868	0.00474615	0.0196271
LD	2CC4G1	0.228041	-0.751355	4.40867	0.7147	1.05479	1.67398	0.173007	94.1232	0.250419	0.561737	4.13411	0.524359	176.221	0.136786	0.907617	0.00889592	0.260795	0.187749	0.22398	0.0347408	0.0102829	0.148937	1.35924	0.553755	0.792084	122.821	96.9676	5.91925	2.22765	0.483961	10	193.143		0.984019	0.316795	2486.2	1.92393	0.420087	0.00499509	0.0197188
LD	2CC4G2	0.190516	-1.46977	6.97875	0.479431	1.15597	1.55719	0.140657	98.1857	0.219065	0.450678	5.08924	0.613353	176.001	0.102314	0.513912	0.00680215	0.226992	0.149062	0.19568	0.029389	0.00764271	0.0913709	1.18145	0.389546	0.772964	178.816	133.662	4.06106	2.0336	0.428234	11	165.836		0.843437	0.22551	2390.01	1.11649	0.443194	0.00452484	0.0196216
LD	2CC4R1	0.19947	-0.522124	4.0365	0.528884	0.919511	1.4748	0.155095	96.9316	0.240463	0.408114	4.85801	0.474147	6.37306	0.109123	0.586744	0.00681911	0.250177	0.178157	0.225573	0.0264112	0.00750375	0.10297	1.13638	0.454818	0.639758	121.088	125.896	2.52605	1.82199	0.469158	8.5	227.537		0.821112	0.268049	2417.38	1.30477	0.488256	0.00477079	0.0195159
LD	2CC4R2	0.196568	-0.39771	3.27636	0.494558	0.777446	1.29391	0.157762	98.9777	0.246049	0.421776	3.90031	0.484847	171.514	0.112897	0.621143	0.00691086	0.251123	0.179484	0.22599	0.0245907	0.00778167	0.0915834	1.06652	0.42998	0.636541	111.457	135.562	1.7194	1.7971	0.506077	10	187.601		0.736284	0.266643	2362.94	1.32583	0.396088	0.00560438	0.0200175
GD	2CC5B1	0.284339	-0.430879	3.69559	0.769781	1.29654	2.00042	0.221374	77.1937	0.352732	0.63292	5.15786	0.474219	175.983	0.149252	1.06999	0.00945725	0.365544	0.239019	0.328975	0.0391012	0.00805959	0.142879	1.63689	0.692963	0.943924	115.72	115.651	3.40528	2.6786	0.707998	10	188.214		1.0335	0.352477	2398.39	2.22538	0.31995	0.00390005	0.0192201
GD	2CC5B2	0.243735	-0.571668	4.24339	0.731518	1.09604	1.77378	0.187214	88.1439	0.287347	0.558121	4.60064	0.574054	32.6061	0.140576	0.971656	0.00960018	0.296611	0.202466	0.262808	0.0349379	0.00917125	0.152893	1.46776	0.611693	0.843802	133.1	109.188	2.00372	2.2733	0.557149	13.5	139.369		0.860604	0.320037	2467.74	2.24973	0.334184	0.00414385	0.0193676
GD	2CC5G1	0.376124	-0.897422	5.40093	1.1791	1.83651	2.70248	0.283918	34.9821	0.439007	0.934608	6.26642	0.517322	16.3741	0.160773	1.24769	0.0167116	0.455719	0.30327	0.396291	0.0594278	0.00569729	0.166894	2.05409	0.894616	1.21325	163.428	124.047	1.50879	3.19542	0.804377	9	207.046		1.26162	0.367463	2413.41	2.46034	0.475087	0.00249995	0.0185406
GD	2CC5G2	0.281852	-0.920039	4.45193	0.669237	1.23065	1.89989	0.218984	88.831	0.343085	0.628921	5.07352	0.666846	147.499	0.154482	1.16811	0.00856147	0.354167	0.236411	0.310208	0.0422419	0.00778167	0.13864	1.44861	0.594066	0.900566	113.604	125.256	2.84965	2.93075	0.652709	8	266.305		0.99389	0.338258	2416.45	2.2111	0.355143	0.00363735	0.0192179
GD	2CC5R1	0.288762	-0.402107	3.46115	0.960682	1.25854	2.17945	0.217622	56.3526	0.350039	0.585705	4.787	0.454005	176.006	0.146382	1.05354	0.0118515	0.361042	0.232945	0.319689	0.0357036	0.00778167	0.164941	1.58198	0.675564	0.826827	187.532	126.659	4.92211	3.30791	0.67221	10	183.879		0.94183	0.363018	2339.26	2.26656	0.357566	0.00507615	0.0197981
GD	2CC5R2	0.269314	-0.461662	3.63122	0.63664	1.00943	1.64607	0.207575	90.5144	0.311905	0.701562	5.05352	0.693476	38.1337	0.132852	0.863848	0.00961352	0.321095	0.230586	0.278428	0.0426664	0.00897853	0.13627	1.4372	0.571011	0.866189	109.699	114.746	2.70425	2.43432	0.592629	10.5	174.473		0.937612	0.299574	2412.53	1.60789	0.274755	0.0029739	0.0187427
BD	2CC6B1	0.439215	0.113161	2.90753	1.40529	1.30595	2.75507	0.344838	20.3213	0.548147	0.855334	4.64694	0.366311	176.242	0.187714	1.69147	0.0182723	0.57122	0.382905	0.520285	0.049476	0.00583625	0.183857	2.06329	1.02693	1.02788	171.196	185.738	5.22297	10.1243	1.04454	7	248.371		1.18496	0.494085	2226.56	3.6549	0.382374	0.00751168	0.0208615
BD	2CC6B2	0.449911	0.0489563	2.796	1.40038	1.29556	2.67811	0.361531	19.5136	0.611814	0.849102	5.89674	0.469924	176.244	0.18373	1.64405	0.0200458	0.634768	0.414255	0.588107	0.0472638	0.00583625	0.19832	2.15061	1.08678	1.07585	208.235	151.803	3.11113	3.83777	1.10415	8.5	212.066		1.14094	0.479201	2271.28	3.3378	0.341005	0.00656506	0.0203857
BD	2CC6G1	0.435302	0.314455	3.003	1.50979	1.2028	2.68107	0.345127	16.2417	0.560354	0.762892	5.70865	0.378921	176.011	0.192496	1.75617	0.022332	0.58714	0.391316	0.546087	0.0432634	0.00555834	0.169999	2.07337	1.13006	0.986621	204.774	145.072	6.03948	2.95921	1.11986	8.5	206.478		1.2094	0.483213	2280.32	3.48024	0.366684	0.00730098	0.0207212
BD	2CC6G2	0.425173	0.188374	2.94313	1.43343	1.18898	2.63711	0.341328	17.7354	0.556071	0.807591	5.23093	0.374464	104.753	0.194794	1.83642	0.0190904	0.572299	0.391172	0.533773	0.0459654	0.00514146	0.171926	2.12549	1.1199	1.01518	171.805	166.197	2.794	6.89659	1.10611	7	246.925		1.17178	0.518109	2224.59	3.59338	0.363758	0.00763583	0.0208636
BD	2CC6R1	0.41603	0.065957	2.72916	1.32642	1.14318	2.40255	0.342095	19.9598	0.550275	0.74971	5.46894	0.476702	13.7465	0.175675	1.50221	0.0193591	0.569817	0.38572	0.53417	0.0408137	0.00583625	0.200684	2.0267	1.00484	0.998357	241.651	203.469	3.40751	7.59434	1.1201	8	229.728		1.21481	0.501777	2191.6	3.10565	0.416959	0.00704602	0.020685
BD	2CC6R2	0.420363	0.076216	2.61341	1.13514	1.28493	2.4448	0.34307	36.7419	0.593548	0.782536	5.53033	0.325866	175.997	0.182395	1.61569	0.0181083	0.615713	0.404721	0.557798	0.040519	0.00583625	0.16674	1.99202	0.990403	0.987288	168.657	172.015	3.89005	6.0207	1.09944	7	259.493		1.03618	0.482216	2222.47	3.3169	0.378375	0.00700784	0.0205617

## Sheet: VK-9700
DIET	SPEC_ID	Sq VK9700*tokyo	Ssk VK9700*tokyo	Sku VK9700*tokyo	Sp VK9700*tokyo	Sv VK9700*tokyo	Sz VK9700*tokyo	Sa VK9700*tokyo	Smr VK9700*tokyo	Smc VK9700*tokyo	Sdc VK9700*tokyo	Sal VK9700*tokyo	Str VK9700*tokyo	Std VK9700*tokyo	Sdq VK9700*tokyo	Sdr VK9700*tokyo	Vm VK9700*tokyo	Vv VK9700*tokyo	Vmc VK9700*tokyo	Vvc VK9700*tokyo	Vvv VK9700*tokyo	Spd VK9700*tokyo	Spc VK9700*tokyo	S10z VK9700*tokyo	S5p VK9700*tokyo	S5v VK9700*tokyo	Sda VK9700*tokyo	Sha VK9700*tokyo	Sdv VK9700*tokyo	Shv VK9700*tokyo	Sk VK9700*tokyo	nMotif VK9700*tokyo	mea VK9700*tokyo	meh VK9700*tokyo	madf VK9700*tokyo	metf VK9700*tokyo	medf VK9700*tokyo	Asfc VK9700*tokyo	HAsfc9 VK9700*tokyo	Sfrax epLsar VK9700*tokyo	NewEplsar VK9700*tokyo
BF	2CC1B1	0.314503	-0.816795	3.76592	0.859885	1.27487	2.13476	0.243957	68.2499	0.335392	0.841329	4.75443	0.452305	94.2584	0.260129	3.09534	0.00896407	0.343987	0.272319	0.292041	0.0506771	0.0285122	1.50473	1.76108	0.743032	1.02432	45.6898	38.4314	0.907171	0.883091	0.660739	41	89.4544	0.268214	1.07418	0.30931	4985.23	5.06658	0.295307	0.00402157	0.0193693
BF	2CC1B2	0.478463	-0.498309	3.52962	1.69805	2.0984	3.79645	0.37592	9.67165	0.573285	1.12916	5.29583	0.552816	5.87974	0.495215	9.18562	0.0178583	0.591108	0.4254	0.5256	0.0655088	0.0293467	4.23776	3.29328	1.4733	1.81998	47.2269	36.6347	1.10262	0.784685	1.17694	44	84.923	0.391182	1.89825	0.481645	5118.17	17.1835	0.612274	0.00345678	0.0189386
BF	2CC1G1	0.500795	-0.319259	3.59912	1.7693	2.262	3.85655	0.390885	6.32749	0.596202	0.998658	5.79993	0.48814	79.9996	0.480528	9.09218	0.0225075	0.615585	0.438508	0.546592	0.0562292	0.031572	3.72779	3.26423	1.61918	1.78608	61.8868	29.2301	1.40834	0.528231	1.22392	43	87.8748	0.392026	2.49012	0.576496	5189.88	16.3879	0.620589	0.00441839	0.0194243
BF	2CC1G2	0.498414	0.0909909	2.89381	1.8895	1.90118	3.83359	0.403084	4.35434	0.647309	0.94898	5.43021	0.447938	85.4964	0.424058	7.14732	0.0226638	0.669959	0.456991	0.617969	0.0519896	0.0233661	3.30215	3.07638	1.56707	1.50931	83.0583	39.5655	1.27195	0.800747	1.37106	40.5	89.2256	0.391468	1.81041	0.541193	5034.04	11.5076	0.719993	0.00600252	0.0199877
BF	2CC1R1	0.469975	-0.652514	4.61826	1.7657	2.722	4.35076	0.370043	3.65065	0.545019	1.05384	4.6171	0.274679	78.5027	0.487801	8.78147	0.0169249	0.56195	0.438058	0.500757	0.0611927	0.026565	4.20047	3.42991	1.51877	1.9453	60.4164	35.2733	1.50963	0.620244	1.0452	34	108.616	0.393523	2.63694	0.481463	5312.68	17.2635	0.430261	0.00451891	0.0194044
BF	2CC1R2	0.371509	-0.55473	4.28059	1.64961	1.7139	3.3557	0.280419	0.430816	0.404077	0.805042	3.58771	0.454096	32.2484	0.472259	9.33101	0.0155013	0.421831	0.305626	0.365374	0.0497549	0.0375526	3.03939	3.09444	1.19822	1.48356	48.0146	25.272	0.662282	0.544475	0.793792	66	54.7437	0.293636	1.78345	0.446068	5505.74	16.9102	0.432975	0.00352064	0.01837
GF	2CC2B1	0.169681	-0.690635	4.16865	0.48188	0.69759	1.20998	0.12739	98.7095	0.191055	0.441922	2.73732	0.46806	173.752	0.243595	2.70844	0.00629155	0.197347	0.134401	0.168994	0.0279896	0.066482	1.48141	1.14589	0.445697	0.676049	17.2663	15.6073	0.200795	0.142595	0.367755	72	50.4249	0.139343	0.845732	0.205288	5499.78	4.53177	0.368024	0.00279596	0.0187852
GF	2CC2B2	0.192515	-0.939866	4.63348	0.644705	0.860295	1.505	0.144976	95.3645	0.217399	0.482484	2.54977	0.427289	89.9972	0.265287	3.12645	0.00668687	0.224082	0.157589	0.193701	0.0303805	0.051461	1.5345	1.34789	0.532852	0.815035	24.4005	20.244	0.38904	0.225078	0.418481	68.5	52.7486	0.16061	0.961612	0.250146	5270.53	5.11383	0.294004	0.00376911	0.0192558
GF	2CC2G1	0.157419	-0.848545	4.65807	0.430715	0.68969	1.12041	0.11705	99.1275	0.185295	0.389316	3.31654	0.6012	14.1243	0.230953	2.50104	0.00539479	0.190924	0.122661	0.165954	0.0249698	0.0749661	1.23195	1.06208	0.402329	0.659753	14.8539	13.4699	0.206271	0.11487	0.344884	75	48.1744	0.131357	0.785377	0.202692	5560.37	4.05676	0.347818	0.00226825	0.01868
GF	2CC2G2	0.187489	-0.816423	4.57128	0.807365	0.8475	1.60585	0.141242	81.3398	0.222771	0.443598	2.5979	0.46473	13.2592	0.23515	2.53984	0.0069149	0.229565	0.151608	0.201082	0.0284829	0.0524346	1.30703	1.38649	0.653401	0.78143	26.6638	21.0981	0.389265	0.279661	0.396455	80.5	45.0935	0.148589	0.946871	0.241143	5246.56	4.34552	0.366191	0.00294763	0.018923
GF	2CC2R1	0.239018	-0.643577	3.7502	0.69539	0.989535	1.72695	0.189898	89.2599	0.273444	0.526175	3.47902	0.478059	169.378	0.301825	4.07556	0.00763408	0.281079	0.211399	0.240996	0.0313052	0.0513219	1.66888	1.51296	0.619618	0.893343	24.0548	18.8461	0.362621	0.243442	0.53438	64.5	56.4271	0.198089	1.14126	0.29388	5357.64	6.83786	0.329389	0.00354958	0.0191878
GF	2CC2R2	0.174306	-0.959146	4.74065	0.43923	0.8281	1.28727	0.129294	98.5845	0.189829	0.468435	3.06887	0.537145	167.131	0.220288	2.23704	0.00534132	0.195009	0.141669	0.165224	0.0289708	0.0414469	1.25409	1.19476	0.420171	0.762474	28.3027	24.1907	0.402701	0.214955	0.37718	53.5	68.0155	0.15242	0.924045	0.212856	5179.49	3.71572	0.481864	0.00253096	0.0187023
LF	2CC3B1	0.181909	-1.14271	6.09344	0.604	0.894955	1.50625	0.130465	96.2076	0.198834	0.47382	3.66533	0.612692	173.756	0.266493	3.11444	0.00736818	0.205929	0.134205	0.17498	0.0309486	0.0578588	1.53801	1.37754	0.542505	0.830286	21.5699	18.2044	0.281124	0.210544	0.363302	73	49.4943	0.141985	0.920643	0.231207	5437.54	5.08168	0.446076	0.00283426	0.018854
LF	2CC3B2	0.202425	-0.942946	4.66727	0.50458	0.956755	1.5841	0.151578	96.7675	0.225886	0.51116	2.9524	0.610684	69.0019	0.280715	3.52496	0.0064576	0.232084	0.162328	0.196407	0.032376	0.0522955	1.54722	1.44297	0.496497	0.866226	22.1084	19.954	0.333968	0.23076	0.439208	64	56.4545	0.17647	1.03116	0.257266	5250.08	5.95895	0.334999	0.00218368	0.0186155
LF	2CC3G1	0.181357	-1.01195	5.28019	0.556025	0.81199	1.37834	0.135208	97.1214	0.200045	0.48327	2.98347	0.59374	19.5079	0.256262	2.93567	0.00630947	0.206851	0.139499	0.175661	0.0302854	0.0534081	1.41144	1.27391	0.495347	0.749766	25.2247	18.8649	0.408768	0.223924	0.373687	69.5	52.2057	0.154386	0.894435	0.221884	5282.58	4.99208	0.388048	0.00236272	0.0185064
LF	2CC3G2	0.172354	-0.875059	4.85803	0.609005	0.844595	1.4536	0.130646	96.8841	0.196721	0.439854	3.66185	0.589195	154.885	0.219535	2.21218	0.00657127	0.20307	0.14397	0.176525	0.0268473	0.0440895	1.4587	1.31598	0.545617	0.77036	30.9795	21.7612	0.297763	0.168984	0.372218	53	68.1957	0.146465	0.872865	0.202532	5492.16	3.53957	0.483012	0.00277779	0.0187715
LF	2CC3R1	0.200097	-0.612986	3.56713	0.65919	0.77433	1.42972	0.154769	90.7249	0.239264	0.497343	3.39873	0.42181	23.0009	0.207744	2.01873	0.0075242	0.24807	0.171087	0.220787	0.0303366	0.0336583	1.20434	1.31463	0.588312	0.708254	37.4527	32.073	0.413298	0.449798	0.464138	51.5	70.1636	0.173258	0.841627	0.231217	4863.49	3.34085	0.353522	0.00424035	0.0192088
LF	2CC3R2	0.215539	-1.03229	5.61172	0.63219	0.995	1.60669	0.159922	94.9124	0.231129	0.57338	3.19137	0.675259	173.5	0.315442	4.26519	0.00701143	0.237606	0.170581	0.199364	0.0361703	0.054799	1.69749	1.45135	0.574507	0.921461	22.4031	18.3879	0.369978	0.227869	0.433818	61	59.2309	0.185503	1.05906	0.268772	5407.64	7.13462	0.43984	0.0022305	0.0184499
LD	2CC4B1	0.194756	-0.366898	3.89505	0.700945	0.85721	1.54689	0.146716	82.6857	0.220172	0.410643	3.41782	0.529547	25.3805	0.264078	3.1255	0.00891272	0.229698	0.155641	0.200029	0.0255612	0.0460367	1.42301	1.32462	0.589257	0.739069	22.7649	20.6229	0.276591	0.290992	0.424384	71.5	51.2571	0.162116	0.948534	0.256989	5180.25	5.48098	0.351113	0.00208448	0.0185219
LD	2CC4B2	0.227558	-1.0947	5.41457	0.69733	1.06852	1.74747	0.167373	91.4145	0.244762	0.613047	3.74117	0.51184	143.63	0.267488	3.1952	0.0078691	0.252412	0.176243	0.212647	0.0397649	0.0442286	1.35535	1.52586	0.595015	0.930848	33.023	22.0625	0.381047	0.334376	0.458011	63	57.8755	0.175516	1.07865	0.270282	5189.46	5.4194	0.456029	0.00298887	0.0187261
LD	2CC4G1	0.22425	-0.869768	4.31877	0.63055	0.91277	1.54332	0.167486	93.2323	0.265875	0.568716	3.09896	0.472629	154.749	0.316241	4.54583	0.00746962	0.273158	0.176457	0.237374	0.0370479	0.066482	1.78373	1.43088	0.566922	0.863956	19.6389	14.783	0.337501	0.175229	0.514634	79	45.7353	0.184162	1.06427	0.295436	5406.94	7.47072	0.485087	0.00350098	0.0184391
LD	2CC4G2	0.223191	-0.696491	3.86391	0.53423	0.930845	1.48142	0.171621	96.5058	0.255957	0.567229	3.05128	0.504494	148.003	0.274511	3.39928	0.00669869	0.262654	0.190975	0.227355	0.0352634	0.0585542	1.58595	1.40539	0.510054	0.895313	20.7695	17.176	0.276826	0.154801	0.507277	62	58.2904	0.190667	1.06403	0.248255	5364.27	5.44096	0.432127	0.0037437	0.0191897
LD	2CC4R1	0.228983	-0.913164	4.64659	1.00224	1.35676	2.359	0.172615	54.8148	0.254187	0.598432	3.41412	0.4607	142.759	0.313014	4.24368	0.00834101	0.262058	0.189079	0.224584	0.0393854	0.0372744	2.01022	1.88114	0.745329	1.15413	28.4047	26.2336	0.526333	0.422852	0.482733	42.5	85.5943	0.217416	1.41904	0.271033	5442.79	7.66537	0.464678	0.00292814	0.0185392
LD	2CC4R2	0.215711	-0.831386	4.06431	0.671625	0.9245	1.62591	0.167795	92.7122	0.24667	0.528538	3.52655	0.448911	169.384	0.249246	2.83825	0.00613404	0.253073	0.186982	0.218808	0.0321181	0.0429769	1.36322	1.38599	0.595509	0.783146	29.9644	22.582	0.55983	0.279761	0.492888	64	56.4681	0.175955	0.90287	0.257189	5146.38	4.91859	0.264395	0.00420038	0.0194441
GD	2CC5B1	0.343905	-0.707846	4.30653	1.23594	1.52103	2.73293	0.263848	24.2228	0.388259	0.825611	3.967	0.57765	91.621	0.426549	7.43954	0.0135456	0.401796	0.29212	0.350095	0.051584	0.0452022	2.76185	2.44485	1.12929	1.2789	32.0146	23.8947	0.689218	0.415543	0.786265	65	55.9168	0.276167	1.37404	0.407517	5276.04	12.6988	0.409383	0.00247328	0.0187008
GD	2CC5B2	0.296143	-0.339248	3.87206	1.00923	1.2237	2.20558	0.226923	50.1353	0.34982	0.622008	3.70627	0.738505	154.502	0.412608	7.05495	0.0130088	0.364796	0.246293	0.324197	0.0379005	0.0642567	2.58974	2.05198	0.978103	1.10005	24.8772	15.661	0.499844	0.333201	0.682426	93.5	38.7768	0.223865	1.2018	0.386459	5361.3	12.6509	0.387824	0.00207178	0.0182524
GD	2CC5G1	0.319121	-0.669704	4.08439	1.15062	1.46812	2.61874	0.234031	32.0499	0.357813	0.709112	4.40115	0.771895	12.4967	0.416092	7.1408	0.0123519	0.369941	0.254036	0.324305	0.0456435	0.0484011	2.85604	2.27341	1.05315	1.24159	32.4681	19.6959	0.465084	0.388083	0.67615	57	61.259	0.261703	1.40176	0.369655	5454.21	13.1863	0.503023	0.00222731	0.0182913
GD	2CC5G2	0.28643	-0.69619	4.4675	1.05774	1.2995	2.41318	0.213476	47.8464	0.306535	0.720405	3.18653	0.586993	76.865	0.408144	6.72045	0.011533	0.320412	0.228055	0.273795	0.0454869	0.0620313	2.75255	2.22279	0.988826	1.18684	22.5471	16.4637	0.496016	0.316475	0.561466	88.5	40.9841	0.233213	1.26337	0.36653	5440.02	12.4565	0.415749	0.00186593	0.0184057
GD	2CC5R1	0.274743	-0.453602	3.70886	0.968575	1.12845	2.05445	0.214012	57.4109	0.328439	0.650666	3.77162	0.530957	50.8737	0.359566	5.57865	0.0110932	0.339133	0.237037	0.301446	0.0391296	0.058137	2.26781	1.91573	0.919137	1.00864	23.6815	18.6804	0.37111	0.268989	0.657794	73	50.2582	0.222271	1.18975	0.350692	5508	9.55112	0.5304	0.00317659	0.0188613
GD	2CC5R2	0.288604	-0.527968	3.93988	0.922395	1.08566	2.00806	0.223803	66.2089	0.34524	0.698595	4.20093	0.619265	174.117	0.374017	6.1285	0.0115075	0.356107	0.245361	0.312806	0.0439418	0.0663429	2.06044	1.92841	0.860129	1.02358	23.1098	15.6973	0.491916	0.254346	0.691741	89.5	41.79	0.217973	1.20602	0.359212	5385.19	10.9904	0.274952	0.00197768	0.0181754
BD	2CC6B1	0.406687	-0.0328173	2.77749	1.50994	1.29309	2.68915	0.327749	14.6734	0.530516	0.75796	4.15467	0.288705	164.871	0.381488	6.2045	0.0181701	0.550263	0.376758	0.510007	0.0426135	0.0290685	2.5503	2.43613	1.36271	1.15311	52.324	35.429	0.670933	1.0343	1.09724	45.5	79.4181	0.365219	1.32266	0.496998	5035.16	9.16	0.435423	0.00540319	0.020007
BD	2CC6B2	0.514109	0.00211947	3.191	1.9745	1.76097	3.69012	0.402585	3.82225	0.634293	1.031	5.10351	0.417318	89.5058	0.405186	6.76794	0.0265273	0.661725	0.453765	0.600085	0.0600287	0.0235051	3.14921	3.06656	1.68294	1.4628	98.8352	40.2118	2.24771	0.75365	1.20318	31.5	114.962	0.428722	1.44226	0.506056	5091.12	10.3599	0.293773	0.0056027	0.0200955
BD	2CC6G1	0.470331	-0.0307705	2.60035	1.32148	1.36579	2.63177	0.387575	26.1013	0.626661	0.962267	5.15998	0.236083	87.6212	0.339928	5.1398	0.0174554	0.642613	0.454665	0.596398	0.0517497	0.0235051	1.93267	2.45118	1.21237	1.28655	60.1536	43.8197	0.708911	1.03289	1.23385	35.5	102.284	0.397474	1.28998	0.477066	4947.74	7.5268	0.268725	0.00608145	0.0202354
BD	2CC6G2	0.424806	0.0587439	2.74775	1.36946	1.34231	2.6516	0.344177	21.8457	0.565559	0.835635	4.93881	0.359433	176.135	0.339293	5.10828	0.0185622	0.584122	0.402287	0.542728	0.0461843	0.0304593	2.2428	2.3976	1.22762	1.15554	66.1072	31.7355	0.662151	0.562034	1.13929	43	84.0252	0.360023	1.28376	0.470137	4927.46	7.8977	0.317999	0.00572693	0.0200603
BD	2CC6R1	0.435464	0.117949	2.6847	1.63047	1.25005	2.84732	0.354068	10.3324	0.583359	0.786523	4.4984	0.38689	176.498	0.38737	6.30838	0.0191372	0.603344	0.405707	0.561938	0.0431673	0.0314329	2.48412	2.51925	1.40136	1.10796	52.0652	32.7363	0.710602	0.568251	1.17235	43.5	83.1583	0.327325	1.28205	0.471538	5077.89	10.3231	0.424361	0.00508038	0.0198209
BD	2CC6R2	0.476769	-0.0430974	2.82589	1.31854	1.46333	2.77707	0.37994	26.4462	0.611852	0.955061	4.84905	0.292931	174.998	0.38113	6.12135	0.0189496	0.63022	0.42506	0.574195	0.0518572	0.028234	2.44072	2.4349	1.19491	1.25707	62.3099	35.6099	0.784991	0.805588	1.22904	38.5	93.8622	0.387951	1.43064	0.515011	4998.19	10.0057	0.392698	0.00531815	0.0199041
DIET	SPEC_ID	Sq VK9700*Arman_template	Ssk VK9700*Arman_template	Sku VK9700*Arman_template	Sp VK9700*Arman_template	Sv VK9700*Arman_template	Sz VK9700*Arman_template	Sa VK9700*Arman_template	Smr VK9700*Arman_template	Smc VK9700*Arman_template	Sdc VK9700*Arman_template	Sal VK9700*Arman_template	Str VK9700*Arman_template	Std VK9700*Arman_template	Sdq VK9700*Arman_template	Sdr VK9700*Arman_template	Vm VK9700*Arman_template	Vv VK9700*Arman_template	Vmc VK9700*Arman_template	Vvc VK9700*Arman_template	Vvv VK9700*Arman_template	Spd VK9700*Arman_template	Spc VK9700*Arman_template	S10z VK9700*Arman_template	S5p VK9700*Arman_template	S5v VK9700*Arman_template	Sda VK9700*Arman_template	Sha VK9700*Arman_template	Sdv VK9700*Arman_template	Shv VK9700*Arman_template	Sk VK9700*Arman_template	nMotif VK9700*Arman_template	mea VK9700*Arman_template	meh VK9700*Arman_template	madf VK9700*Arman_template	metf VK9700*Arman_template	medf VK9700*Arman_template	Asfc VK9700*Arman_template	HAsfc9 VK9700*Arman_template	Sfrax epLsar VK9700*Arman_template	NewEplsar VK9700*Arman_template
BF	2CC1B1	0.222914	-0.756184	3.85506	0.534722	1.02461	1.52671	0.176684	96.8139	0.263629	0.533318	4.04613	0.447931	90.238	0.124569	0.760053	0.00659023	0.269925	0.203729	0.238422	0.0318206	0.00596625	0.0809849	1.19155	0.48064	0.72159	207.166	141.735	5.46615	2.23702	0.556938	7.5	279.599		0.902429	0.285386	2297.86	1.55834	0.310816	0.00648417	0.020387
BF	2CC1B2	0.433617	-0.376587	3.56441	1.22968	1.78011	3.00979	0.34006	29.6893	0.531857	0.954906	7.49304	0.660089	3.86107	0.188351	1.67916	0.0172521	0.549109	0.375228	0.490391	0.0587176	0.00513375	0.144944	2.32249	0.951953	1.37054	167.856	184.289	7.29146	6.22383	1.0741	9.5	201.339		1.18808	0.398755	2298.25	2.98062	0.41159	0.00471336	0.0194848
BF	2CC1G1	0.358039	-0.25051	2.7871	1.17762	1.20339	2.43312	0.28127	37.7186	0.458196	0.660468	4.91398	0.448651	16.7438	0.154921	1.15704	0.0156503	0.477985	0.311559	0.441529	0.0393152	0.00721501	0.159324	1.86537	0.868824	0.878949	136.94	148.714	2.74228	5.45928	0.860053	7	276.34		0.96118	0.341175	2278.65	2.27402	0.51789	0.0055207	0.0198792
BF	2CC1G2	0.472563	-0.0899706	2.60005	1.30626	1.65089	2.95714	0.390314	29.0767	0.619071	0.884265	6.93784	0.53909	171.255	0.181976	1.59259	0.0162488	0.634308	0.443206	0.58455	0.0497579	0.0047175	0.174178	2.29121	1.01911	1.24517	216.659	196.681	4.60044	2.70694	1.30502	9	195.649		1.18133	0.426483	2316.76	2.75101	0.334162	0.00655074	0.0204044
BF	2CC1R1	0.390088	-0.583012	3.20824	1.00516	1.5124	2.82348	0.318751	53.9514	0.459828	0.927461	5.99549	0.558785	50.9708	0.175635	1.46982	0.0166477	0.479792	0.378103	0.440602	0.0566959	0.00444	0.130535	1.84063	0.816562	1.07914	202.126	213.648	4.11162	7.06136	0.931829	5	397.273		1.08028	0.388937	2429.91	2.56557	0.468477	0.00751649	0.0208195
BF	2CC1R2	0.293295	-0.793859	4.22838	0.735	1.23779	2.14396	0.228116	82.3409	0.345486	0.734568	4.57745	0.408165	3.7495	0.162741	1.24939	0.00867978	0.354166	0.266554	0.312175	0.0422779	0.00610501	0.160168	1.68372	0.628137	0.946392	147.54	136.308	7.1487	5.2661	0.659096	6	339.403		0.918873	0.347804	2295.43	2.25192	0.295919	0.00597087	0.019792
GF	2CC2B1	0.114782	-0.45148	4.11285	0.337839	0.507033	0.868466	0.0885172	100	0.139692	0.251825	3.40285	0.387617	171.619	0.0725875	0.262522	0.0048613	0.145052	0.096188	0.129693	0.0153591	0.00860251	0.0619001	0.698814	0.306292	0.388785	105.894	123.488	1.22559	1.52086	0.271696	12	156.215		0.508267	0.164356	2417.79	0.551036	0.477576	0.00567023	0.0200981
GF	2CC2B2	0.156421	-0.548664	4.12967	0.403505	0.781407	1.24017	0.121288	99.6597	0.192458	0.326541	3.56236	0.401579	8.49849	0.100371	0.49779	0.00559166	0.198439	0.133578	0.177204	0.0213777	0.00888001	0.0742577	0.923202	0.356059	0.58882	113.651	128.788	1.79769	2.15139	0.38419	14	136.37		0.723905	0.212663	2399.43	1.03309	0.428706	0.0052162	0.0198031
GF	2CC2G1	0.110694	-0.648756	4.43895	0.306883	0.592173	0.930067	0.0841984	100	0.139975	0.230777	3.6515	0.531933	72.5028	0.0683826	0.232748	0.00402056	0.144508	0.0902524	0.130158	0.0150383	0.00929626	0.065737	0.641295	0.268151	0.401603	120.57	114.977	1.89772	1.19288	0.254646	14	133.91		0.543323	0.158951	2500.19	0.505815	0.363582	0.00490148	0.0196542
GF	2CC2G2	0.13991	-0.679818	5.38001	0.390325	0.791981	1.18231	0.106782	99.6506	0.173581	0.29425	3.84204	0.462422	93.9861	0.0849258	0.358864	0.00532492	0.178906	0.111743	0.160163	0.0187432	0.00846376	0.0783867	0.901885	0.342751	0.542563	122.722	117.274	1.28611	1.79086	0.301849	12	159.354		0.595179	0.183739	2507.35	0.703213	0.444888	0.00383696	0.0193517
GF	2CC2R1	0.193164	-0.512495	3.40591	0.492139	0.706144	1.17763	0.147605	99.1596	0.221956	0.454237	3.91023	0.357638	96.501	0.108707	0.578614	0.00620313	0.227613	0.165679	0.200786	0.0274402	0.00846376	0.0777945	1.04252	0.407466	0.617897	111.251	121.663	1.97316	2.42613	0.456564	8.5	229.86		0.741232	0.235507	2433.82	1.15569	0.401552	0.00600634	0.0202141
GF	2CC2R2	0.134477	-0.906111	6.22223	0.340206	0.826802	1.20755	0.103403	99.7528	0.157685	0.301038	3.98774	0.39761	176.359	0.0817886	0.331135	0.00446688	0.162621	0.114543	0.143236	0.0193114	0.00749251	0.0610999	0.791772	0.295992	0.483511	136.816	132.687	2.13776	1.4147	0.311288	9.5	205.014		0.784438	0.180045	2357.83	0.694841	0.490975	0.00561632	0.0199371
LF	2CC3B1	0.139346	-0.980906	6.13489	0.411905	0.819367	1.25418	0.101025	99.6506	0.162966	0.339141	4.81613	0.568097	176.251	0.084259	0.34974	0.00556761	0.168238	0.105765	0.147378	0.021688	0.00777001	0.0796589	0.927819	0.345651	0.578657	117.578	123.452	1.68263	1.37369	0.277696	12.5	155.129		0.730276	0.176638	2458.31	0.659929	0.436351	0.0040183	0.0193588
LF	2CC3B2	0.147608	-0.967022	5.04245	0.384133	0.938792	1.29226	0.112473	99.6601	0.183098	0.370193	3.89158	0.470093	99.3703	0.091832	0.416394	0.00556938	0.188704	0.122576	0.169792	0.0234514	0.00763126	0.0761417	0.900673	0.36062	0.576289	119.272	113.498	1.49282	2.27653	0.348265	11.5	171.94		0.720414	0.208341	2459.45	0.907872	0.431667	0.00453099	0.0195237
LF	2CC3G1	0.121246	-0.552221	4.99003	0.424972	0.673497	1.03718	0.0930495	99.9329	0.14688	0.264523	3.80228	0.539733	168.495	0.0775597	0.296432	0.00533279	0.152213	0.0965203	0.135778	0.0164344	0.00804751	0.0748327	0.7868	0.313241	0.4616	111.412	136.474	1.0619	1.91434	0.277208	13	145.789		0.57556	0.160038	2542.86	0.60899	0.467778	0.0041824	0.0193816
LF	2CC3G2	0.137647	-0.550744	4.11737	0.377586	0.677549	1.03004	0.10514	99.9542	0.161388	0.299862	4.07939	0.531092	175.766	0.0743378	0.273306	0.00519806	0.167723	0.114787	0.14441	0.0197081	0.00666001	0.0574165	0.812735	0.29894	0.514257	161.534	163.602	2.00872	2.09086	0.308947	10	195.408		0.557777	0.165738	2413.5	0.510575	0.410192	0.00474184	0.0195477
LF	2CC3R1	0.17865	-0.653813	4.65567	0.470459	0.763132	1.27076	0.12967	98.583	0.201273	0.401834	3.85367	0.341055	16.7414	0.0949128	0.443472	0.00681126	0.208804	0.138779	0.184793	0.0282476	0.00777001	0.0846807	1.03791	0.409769	0.641271	128.137	124.835	1.94128	2.72477	0.392815	11	180.637		0.710137	0.205978	2293.39	0.903177	0.476708	0.00548724	0.019865
LF	2CC3R2	0.17181	-1.05149	5.43873	0.40448	0.951801	1.35628	0.131724	99.0524	0.193566	0.476315	4.19209	0.499057	171.522	0.105227	0.532633	0.00542601	0.200998	0.134998	0.16942	0.0312503	0.00804751	0.0757104	1.06049	0.357179	0.710429	138.658	118.552	2.60815	2.13767	0.366542	10	202.226		0.908754	0.216323	2428.33	1.11077	0.39587	0.0046543	0.0195486
LD	2CC4B1	0.179389	-0.0606419	5.08335	0.843626	0.719593	1.57671	0.140036	82.8977	0.212513	0.369368	4.34095	0.468112	176.025	0.0970615	0.465767	0.00956398	0.223104	0.140442	0.196465	0.0221998	0.00749251	0.104175	1.07447	0.498974	0.566424	131.938	125.419	2.105	1.94383	0.401214	13	140.125		0.649935	0.23391	2419.39	1.02792	0.461041	0.00416191	0.0195205
LD	2CC4B2	0.184924	-1.24775	5.78598	0.449319	1.04261	1.42999	0.128103	98.5239	0.182173	0.476397	3.97952	0.496011	141.002	0.0989642	0.483647	0.00550804	0.190301	0.128924	0.163921	0.0309217	0.00721501	0.0806905	1.03895	0.361774	0.629428	157.805	126.622	3.78994	1.80942	0.345675	9	208.031		0.76777	0.22777	2447.03	0.97845	0.669999	0.00548621	0.0199329
LD	2CC4G1	0.173621	-1.04404	6.57278	0.447758	0.990053	1.42515	0.124109	99.0349	0.199068	0.348465	3.89382	0.530217	167.495	0.107059	0.553139	0.00612987	0.20505	0.131817	0.18449	0.0251273	0.00790876	0.0847206	0.958538	0.388389	0.59449	122.281	125.985	1.9653	2.71259	0.358014	13.5	139.8		0.87708	0.224852	2492.89	1.10918	0.495362	0.00443166	0.0192378
LD	2CC4G2	0.198525	-0.681754	4.45086	0.530593	0.928103	1.47732	0.148324	97.4857	0.211487	0.472846	4.44993	0.492946	171.505	0.117458	0.675776	0.00684697	0.217799	0.157075	0.191243	0.0289769	0.00860251	0.0793898	1.13528	0.408255	0.698754	131.886	128.209	2.70323	2.20748	0.417647	12	147.615		0.79322	0.232713	2403.63	1.41197	0.460659	0.00629974	0.020034
LD	2CC4R1	0.189292	-0.689371	4.26898	0.594688	0.854114	1.4671	0.14466	95.9061	0.214161	0.464961	4.07268	0.481805	142.621	0.106706	0.557728	0.00734077	0.222325	0.159822	0.196711	0.0289518	0.00666001	0.0808755	1.1246	0.449286	0.691202	126.98	161.245	2.61422	3.4837	0.402182	8	250.988		0.843629	0.226261	2395.26	1.18557	0.462803	0.00550895	0.0196025
LD	2CC4R2	0.190067	-0.946163	4.53176	0.447836	0.895554	1.37859	0.144848	98.5558	0.217449	0.477655	4.25634	0.442262	85.7657	0.108265	0.570971	0.00576947	0.222946	0.161081	0.19573	0.0293726	0.00777001	0.0840335	1.08164	0.394327	0.672664	146.191	108.323	3.17199	1.8299	0.428855	6	342.596		0.773912	0.233703	2381.94	1.17122	0.293924	0.00590687	0.020071
GD	2CC5B1	0.302944	-0.717784	4.53532	0.843726	1.37745	2.28686	0.238527	70.9792	0.359395	0.777252	5.27049	0.569429	8.51398	0.161403	1.24542	0.0105229	0.372862	0.259904	0.323014	0.0478713	0.00638251	0.133279	1.8107	0.704016	1.13305	131.786	145.301	2.93272	3.2164	0.659062	9	216.618		0.970861	0.312498	2402.62	2.1719	0.415674	0.00401783	0.019406
GD	2CC5B2	0.224979	-0.572763	4.48723	0.675555	1.19042	1.91437	0.173112	92.241	0.264428	0.505177	5.25607	0.666969	85.4923	0.13139	0.841135	0.00959026	0.274784	0.191139	0.243888	0.031127	0.00943501	0.147273	1.37573	0.578726	0.801956	141.581	102.004	2.76119	2.50064	0.513856	14.5	132.442		0.797439	0.284644	2498.73	1.69712	0.253307	0.00297937	0.018868
GD	2CC5G1	0.252678	-0.338192	3.61277	0.709033	1.00867	1.78227	0.196833	87.8888	0.30578	0.566905	5.30072	0.627374	8.00151	0.126698	0.789432	0.0096951	0.313378	0.217638	0.280556	0.0328221	0.00721501	0.130491	1.35024	0.594044	0.756199	163.959	126.283	5.42497	3.27032	0.596665	11	178.803		0.749871	0.27417	2394.13	1.44944	0.381618	0.00246538	0.018699
GD	2CC5G2	0.207129	-1.03652	5.20046	0.496155	0.904521	1.36602	0.158164	96.7253	0.21808	0.57276	5.32264	0.517048	128.981	0.116387	0.661625	0.00762701	0.22404	0.173375	0.187275	0.0357078	0.00915751	0.12185	1.17376	0.455614	0.768602	116.916	134.872	2.49539	2.19552	0.404631	9	237.364		0.846968	0.229934	2512.19	1.31447	0.440906	0.00403765	0.0191144
GD	2CC5R1	0.230638	-0.318398	3.26452	0.753738	0.968135	1.5559	0.180936	86.0826	0.286393	0.518887	4.86562	0.5409	8.50547	0.133735	0.867866	0.00945504	0.296268	0.200757	0.263339	0.0307024	0.00804751	0.10778	1.3455	0.581844	0.767865	124.313	135.651	2.24834	3.28326	0.554646	9	217.293		0.885263	0.287798	2377.71	1.82606	0.382629	0.00544747	0.0198244
GD	2CC5R2	0.195979	-0.574872	3.65286	0.600977	0.895454	1.55271	0.146603	95.9166	0.217826	0.498878	4.78122	0.571056	130.635	0.116019	0.661359	0.00764613	0.225816	0.15689	0.199257	0.029793	0.00957376	0.116794	1.18797	0.49873	0.700524	126.438	109.067	1.94929	1.73523	0.434047	10	191.215		0.901195	0.248018	2483.93	1.38252	0.374468	0.00340475	0.018999
BD	2CC6B1	0.410015	-0.141843	2.72515	1.23608	1.31198	2.60878	0.337301	33.2331	0.51904	0.823184	4.72174	0.288079	176.116	0.192182	1.75985	0.0145123	0.535121	0.400167	0.49423	0.0419426	0.0058275	0.140301	2.0931	1.02299	1.07684	216.37	178.133	3.22857	7.35184	1.11438	7.5	238.671		1.16643	0.455736	2260.32	3.53265	0.336792	0.00805844	0.0211434
BD	2CC6B2	0.47899	0.0254493	2.95334	1.31675	1.29077	2.7413	0.367962	25.2976	0.595757	0.871058	5.42873	0.397123	172.244	0.199608	1.8822	0.0227659	0.623223	0.392405	0.561833	0.0481942	0.0058275	0.143326	2.29075	1.17768	1.11308	199.085	213.391	3.15506	5.20854	1.07332	8	225.955		1.21761	0.476513	2233.98	3.20909	0.266391	0.00723384	0.0206707
BD	2CC6G1	0.449591	0.00899066	2.75092	1.11873	1.32234	2.51495	0.366784	37.8467	0.588885	0.896116	7.24693	0.561449	90.1172	0.177434	1.51811	0.017135	0.609017	0.430489	0.560965	0.0495511	0.0052725	0.138708	1.98538	0.997533	1.00579	228.371	214.844	3.62064	6.77365	1.08771	7	261.97		0.994606	0.425354	2201.84	2.75633	0.457348	0.00674051	0.0205124
BD	2CC6G2	0.398713	0.0574297	2.94214	1.11663	1.22514	2.3603	0.322488	36.7691	0.546404	0.799206	6.13756	0.374499	171.872	0.185293	1.63929	0.018626	0.562121	0.368859	0.518215	0.0460463	0.00555	0.136779	1.97084	0.977345	0.999441	155.842	163.405	2.06308	8.72726	0.99851	9	206.109		1.05202	0.490122	2241.22	3.18828	0.42344	0.00661904	0.0204765
BD	2CC6R1	0.414141	0.19561	2.59078	1.31617	1.10601	2.32638	0.341128	22.0136	0.542896	0.738165	4.62128	0.354532	173.003	0.182109	1.59059	0.0179749	0.560871	0.391001	0.521267	0.0388932	0.00666001	0.171136	2.03525	1.07504	0.914608	209.725	147.874	3.38073	5.61399	1.11759	7	250.884		1.07188	0.465304	2223.64	3.04047	0.437825	0.0068255	0.0205481
BD	2CC6R2	0.423784	0.00638995	2.93542	1.17148	1.20986	2.42834	0.333259	31.569	0.552427	0.825339	5.06448	0.26555	171.761	0.195057	1.80009	0.020161	0.573333	0.387307	0.519504	0.0441337	0.00610501	0.141746	1.95566	0.975606	0.980051	198.184	162.919	4.84085	5.58553	0.981902	7	260.629		1.1551	0.49646	2194.86	3.38972	0.413735	0.00741813	0.0208153

## Sheet: VK-X3000
DIET	SPEC_ID	Sq VKX3000*tokyo	Ssk VKX3000*tokyo	Sku VKX3000*tokyo	Sp VKX3000*tokyo	Sv VKX3000*tokyo	Sz VKX3000*tokyo	Sa VKX3000*tokyo	Smr VKX3000*tokyo	Smc VKX3000*tokyo	Sdc VKX3000*tokyo	Sal VKX3000*tokyo	Str VKX3000*tokyo	Std VKX3000*tokyo	Sdq VKX3000*tokyo	Sdr VKX3000*tokyo	Vm VKX3000*tokyo	Vv VKX3000*tokyo	Vmc VKX3000*tokyo	Vvc VKX3000*tokyo	Vvv VKX3000*tokyo	Spd VKX3000*tokyo	Spc VKX3000*tokyo	S10z VKX3000*tokyo	S5p VKX3000*tokyo	S5v VKX3000*tokyo	Sda VKX3000*tokyo	Sha VKX3000*tokyo	Sdv VKX3000*tokyo	Shv VKX3000*tokyo	Sk VKX3000*tokyo	nMotif VKX3000*tokyo	mea VKX3000*tokyo	meh VKX3000*tokyo	madf VKX3000*tokyo	metf VKX3000*tokyo	medf VKX3000*tokyo	Asfc VKX3000*tokyo	HAsfc9 VKX3000*tokyo	Sfrax epLsar VKX3000*tokyo	NewEplsar VKX3000*tokyo
BF	2CC1B1	0.47764	-0.476836	3.57616	1.48575	2.35317	3.83892	0.351902	15.118	0.537161	1.15397	4.70069	0.49338	99.6198	0.390514	6.53954	0.0191411	0.556307	0.379314	0.48557	0.0667003	0.0226181	1.78815	3.27879	1.29326	1.82358	55.0964	43.4523	1.50261	0.831589	0.991693	38.5	95.9812	0.394869	2.18313	0.477033	5227.9	11.6352	0.473131	0.00502528	0.0190071
BF	2CC1B2	0.678034	-0.511596	4.07029	1.91146	2.94917	5.4774	0.538119	4.12047	0.766355	1.48057	5.77944	0.717614	105.504	0.46126	9.14766	0.021218	0.787309	0.561765	0.660161	0.0859562	0.0166513	2.37858	4.36927	1.55909	2.41621	100.517	57.315	2.3181	1.82664	1.48142	37.5	99.5197	0.515336	1.89794	0.613122	5201.54	15.5958	0.296774	0.00124752	0.0181909
BF	2CC1G1	0.425615	-0.395868	3.47216	1.2357	1.97958	3.59662	0.326771	31.9494	0.52385	0.926713	4.23004	0.309223	150.618	0.363655	5.83885	0.0157	0.539455	0.365671	0.485643	0.0565121	0.0236814	1.85998	2.92402	1.10405	1.53983	74.0022	43.5682	1.98087	1.13247	1.03765	41.5	84.9077	0.370772	2.02497	0.452028	5178.47	9.76916	0.329483	0.00355646	0.0189882
BF	2CC1G2	0.510391	-0.139464	3.0934	1.57815	1.63222	3.3724	0.40115	13.0097	0.651913	1.16333	6.06733	0.412734	174.003	0.356004	5.67286	0.0243515	0.674882	0.452672	0.6123	0.0633608	0.021508	1.91641	2.93873	1.41617	1.43779	78.1293	49.8875	1.13467	1.12763	1.17273	43.5	84.1154	0.399047	1.50457	0.509027	5022	9.81849	0.38757	0.00501928	0.0195348
BF	2CC1R1	0.289359	-0.679044	4.4118	0.963773	1.29999	2.25523	0.227019	58.469	0.339167	0.677485	5.12389	0.528489	171.493	0.311165	4.38142	0.01094	0.34963	0.25608	0.308718	0.0433614	0.037188	1.44167	1.88216	0.787227	1.12841	36.1053	27.7406	0.513938	0.476888	0.720865	60	60.6004	0.23161	1.36753	0.344782	5351.42	7.60327	0.430845	0.00280262	0.0188599
BF	2CC1R2	0.411643	-0.812271	4.97859	1.19694	2.76308	3.96003	0.303301	34.053	0.460148	0.93763	5.11438	0.569445	10.2389	0.374705	5.96534	0.0147938	0.474944	0.326875	0.410721	0.0628	0.01568	1.98102	3.3232	1.08597	2.23724	77.207	42.9228	1.57626	0.824397	0.851026	26.5	137.825	0.37886	2.50798	0.429381	5355.05	11.0786	0.586801	0.002551	0.017431
GF	2CC2B1	0.22488	-0.722898	4.62373	0.669565	0.942502	1.57882	0.16872	92.6649	0.248183	0.582304	2.37662	0.442495	13.3729	0.310198	4.3738	0.00987672	0.25806	0.179381	0.222272	0.0373287	0.0613324	1.43022	1.52169	0.660297	0.89416	18.622	17.2001	0.367903	0.213904	0.48062	97	37.3817	0.19566	1.12954	0.301953	5536.09	8.50827	0.513713	0.00297536	0.0189467
GF	2CC2B2	0.171837	-0.73806	3.83039	0.573539	0.761929	1.32721	0.133913	98.1552	0.199948	0.41411	2.78344	0.448309	72.3719	0.241685	2.70503	0.00579186	0.205742	0.151509	0.181455	0.0252967	0.0541169	1.21433	1.16285	0.486479	0.693392	24.6243	18.7508	0.37543	0.210357	0.419996	85.5	42.339	0.147751	0.888595	0.235696	5374.14	4.93329	0.298309	0.00319223	0.0189536
GF	2CC2G1	0.168853	-0.51138	3.88768	0.57964	0.665112	1.24475	0.131013	98.2894	0.203485	0.388687	3.31104	0.515105	32.373	0.230646	2.511	0.00659925	0.210279	0.144757	0.187231	0.0230483	0.0661891	1.10812	1.11204	0.513266	0.598774	20.3254	15.8381	0.26907	0.167029	0.410473	98	36.9412	0.127014	0.815164	0.224644	5771.07	4.3797	0.23451	0.00192372	0.0184867
GF	2CC2G2	0.18977	-0.975996	6.7328	0.758495	1.11386	1.85362	0.137142	91.5462	0.208195	0.454489	3.41239	0.616682	103.5	0.246579	2.79418	0.010209	0.21752	0.141356	0.187253	0.0302663	0.034274	1.14007	1.46527	0.665352	0.810543	39.7713	29.8008	0.835661	0.410524	0.375874	65	56.1688	0.162245	1.02459	0.253015	5415.65	5.16198	0.583079	0.002101	0.0185505
GF	2CC2R1	0.230612	-0.453161	3.62177	0.819136	0.956525	1.77487	0.179663	73.6695	0.267753	0.541595	3.2296	0.542098	96.5093	0.276981	3.58214	0.00867004	0.276672	0.197211	0.241857	0.0323566	0.0437098	1.24768	1.52448	0.690919	0.849312	28.0697	23.5122	0.384063	0.312797	0.556928	62.5	58.0106	0.194607	1.00095	0.29391	5448.55	6.35229	0.379445	0.00245037	0.0187481
GF	2CC2R2	0.185657	-0.626371	3.85965	0.52499	0.72557	1.21907	0.142363	98.2924	0.220731	0.444537	3.1378	0.523348	88.3709	0.193246	1.79445	0.00701817	0.228042	0.154516	0.200314	0.0277285	0.0389919	0.720789	1.16803	0.487472	0.703119	33.1767	26.5416	0.513889	0.28638	0.417111	40	91.8295	0.164849	0.80269	0.240956	3181.09	3.95743	0.414017	0.00299492	0.0188949
LF	2CC3B1	0.198356	-0.781708	4.90718	0.596243	0.831435	1.42768	0.146707	96.0826	0.223729	0.501296	3.51909	0.613765	80.5015	0.263845	3.22008	0.00725597	0.231107	0.154664	0.198159	0.0307624	0.058696	1.29446	1.35643	0.553565	0.805581	20.5355	17.0849	0.349478	0.177701	0.408188	93.5	38.7694	0.159323	0.949755	0.254459	5642.34	5.95297	0.39392	0.00245285	0.0186747
LF	2CC3B2	0.233752	-0.968285	4.83383	0.562076	1.05127	1.57523	0.175075	94.8055	0.268117	0.615695	3.09404	0.450857	5.13377	0.252301	2.99999	0.00776621	0.27588	0.185478	0.236622	0.0407465	0.0414896	0.992892	1.46133	0.53525	0.949742	26.9964	25.0538	0.518144	0.352517	0.504387	40	91.139	0.181914	0.984682	0.285448	3240.39	6.18957	0.404968	0.00259329	0.0188064
LF	2CC3G1	0.176492	-0.738237	4.40814	0.553058	0.753116	1.28428	0.134281	97.9366	0.200481	0.437565	2.95766	0.428095	28.9955	0.240824	2.69228	0.00690093	0.207341	0.145185	0.181975	0.0274703	0.0571696	1.14554	1.22814	0.503889	0.724253	23.5132	18.0935	0.319434	0.199165	0.381079	92.5	39.4667	0.144327	0.892508	0.23895	5474.54	4.65006	0.370931	0.00251111	0.0186904
LF	2CC3G2	0.220009	-0.863225	4.91579	0.708314	0.973965	1.68228	0.1646	92.0774	0.246453	0.546946	2.97092	0.585743	173.632	0.283228	3.69824	0.00793461	0.255695	0.171431	0.219322	0.0345491	0.0553657	1.27094	1.47624	0.611186	0.865057	20.8428	18.8514	0.434905	0.21331	0.477469	80.5	45.4742	0.193595	1.06245	0.271579	5565.52	6.92202	0.332063	0.00369739	0.0192752
LF	2CC3R1	0.236827	-0.694272	3.80027	0.765289	0.962504	1.72779	0.182166	84.8904	0.270816	0.608858	3.7149	0.536946	23.3801	0.243999	2.76934	0.00845262	0.279267	0.201172	0.245875	0.0395824	0.0370492	1.18145	1.50285	0.655501	0.862813	42.0223	27.8574	0.50726	0.365282	0.527194	68.5	52.983	0.206722	1.14531	0.300231	5047.56	4.61252	0.431197	0.0034817	0.0191231
LF	2CC3R2	0.279701	-0.85371	4.07905	0.714035	1.08577	1.83569	0.214057	85.4142	0.316123	0.738585	2.96191	0.494229	80.1191	0.346285	5.33293	0.0093926	0.325517	0.239737	0.279869	0.0471699	0.0487052	1.5185	1.69356	0.672335	1.02123	20.3828	19.8417	0.421828	0.304519	0.584469	71	51.0245	0.243719	1.18215	0.359429	5371.73	9.64623	0.342522	0.00331098	0.0191384
LD	2CC4B1	0.199755	-0.160214	3.57331	0.746862	0.725029	1.47189	0.151214	74.5305	0.235487	0.416101	3.34021	0.58343	176.242	0.208311	2.13552	0.0109094	0.248087	0.161084	0.223947	0.0241393	0.0402407	0.782831	1.36879	0.701487	0.667307	27.2297	25.2109	0.352967	0.303953	0.454307	47	77.4063	0.151149	0.78996	0.26686	3164.05	4.44339	0.410965	0.00322998	0.0189902
LD	2CC4B2	0.25063	-0.798467	4.16023	0.592136	0.955514	1.54765	0.192975	92.4264	0.284567	0.609176	3.45896	0.526293	98.7485	0.26495	3.31209	0.00770786	0.29458	0.211519	0.256987	0.0378151	0.0394082	0.85447	1.48306	0.554298	0.928765	26.2461	27.1342	0.415699	0.362879	0.571819	35.5	102.618	0.211176	1.10194	0.310533	3228.18	6.63095	0.258763	0.00383527	0.019215
LD	2CC4G1	0.267982	-0.555356	3.63978	0.788076	1.04733	1.81083	0.206812	79.3965	0.307975	0.655244	2.78262	0.461052	90.1219	0.318768	4.63982	0.0113432	0.319315	0.230561	0.278775	0.0405397	0.0506478	1.32645	1.66078	0.725181	0.949999	27.3481	22.2603	0.538408	0.38933	0.587765	70	58.7812	0.201095	1.22833	0.370508	4379.98	8.61739	0.399465	0.00335263	0.0190774
LD	2CC4G2	0.238727	-0.985675	5.92618	0.699292	1.09616	1.80895	0.174138	90.0567	0.262137	0.619202	3.38653	0.5157	12.7491	0.294342	3.89469	0.00852242	0.27225	0.181939	0.229648	0.0387624	0.0500928	1.43319	1.71872	0.66428	1.03959	23.873	21.8457	0.559115	0.289232	0.471096	75	49.7595	0.196894	1.12202	0.314315	5576.83	6.73545	0.366259	0.00353775	0.0191591
LD	2CC4R1	0.253373	-0.734415	3.65873	0.762977	1.10211	1.86509	0.198141	84.4585	0.29972	0.600527	3.32804	0.500367	176.619	0.316429	4.55636	0.00852242	0.308461	0.223138	0.271693	0.0378533	0.0484276	1.48313	1.64061	0.705175	0.942256	23.1756	20.6473	0.442426	0.28753	0.615521	74	48.9976	0.210875	1.2165	0.331123	5467.76	8.06836	0.304563	0.003256	0.0190156
LD	2CC4R2	0.237531	-0.791281	3.76257	0.506027	0.904771	1.4108	0.186545	95.9672	0.268551	0.614328	3.60581	0.448426	87.6193	0.219422	2.29815	0.00695209	0.275084	0.211654	0.238044	0.0370398	0.0330252	0.802425	1.34403	0.492916	0.851118	34.8336	31.5295	0.444277	0.345768	0.531996	35.5	103.441	0.201918	0.968791	0.279468	3084.97	4.64424	0.294262	0.00429306	0.0194369
GD	2CC5B1	0.340469	-0.670319	3.91058	1.10172	1.42052	2.57644	0.264722	40.6477	0.382383	0.822789	4.65957	0.56449	78.7405	0.339161	5.12564	0.0124082	0.394529	0.289571	0.338929	0.0513838	0.0341352	1.75825	2.21809	0.922065	1.25475	36.0012	29.3491	0.770174	0.490108	0.73521	65.5	55.4233	0.254479	1.25994	0.387265	5348.25	9.18619	0.262015	0.00225894	0.0185413
GD	2CC5B2	0.294522	-0.436658	3.90684	0.9023	1.09549	2.11341	0.21992	66.3089	0.338569	0.683417	3.64998	0.624008	3.49492	0.330204	4.9932	0.0130508	0.351707	0.231461	0.307253	0.0405781	0.0466238	1.39026	1.90341	0.862875	0.991346	29.6514	22.6292	0.717709	0.413233	0.651319	72	55.6191	0.229346	1.22097	0.39138	4196.44	9.87664	0.211552	0.00218817	0.0185222
GD	2CC5G1	0.316275	-0.421191	3.92773	1.04125	1.41505	2.51854	0.244804	45.6365	0.387252	0.689274	4.35136	0.552001	5.88058	0.342196	5.33234	0.0147536	0.400346	0.266458	0.357904	0.0424415	0.0409345	1.6788	2.11487	0.930534	1.18434	25.9437	23.4168	0.54419	0.36117	0.707042	69	52.4618	0.255529	1.55262	0.391555	5441.08	9.88389	0.331723	0.00234468	0.0186345
GD	2CC5G2	0.308986	-0.809688	4.45216	0.863917	1.29765	2.13821	0.214313	73.4127	0.322068	0.714116	3.95817	0.571495	153.998	0.337179	5.07622	0.0129581	0.336966	0.215137	0.28483	0.0521358	0.0466238	1.56577	1.94209	0.823655	1.121	29.0227	23.3226	0.564618	0.456372	0.541038	88.5	40.9351	0.2396	1.36113	0.354672	5382.31	10.1243	0.427432	0.00189434	0.0185153
GD	2CC5R1	0.252605	0.0168501	3.27266	1.10293	0.929341	2.14261	0.19803	34.0893	0.313483	0.490499	2.87716	0.307124	3.75136	0.32304	4.69238	0.0117588	0.324854	0.222524	0.298727	0.0280753	0.0446811	1.6422	1.83282	0.913082	0.864096	30.1886	23.6138	0.465251	0.475693	0.632722	84	44.3247	0.202173	1.07367	0.377334	5405.79	8.72394	0.41722	0.00487377	0.0197573
GD	2CC5R2	0.277655	-0.92824	4.6878	0.742131	1.09797	1.85002	0.209395	85.0899	0.314808	0.705308	3.7971	0.642623	150.265	0.343162	5.37332	0.0103608	0.325075	0.218277	0.275509	0.0457441	0.0602223	1.61311	1.76571	0.728732	1.02769	21.2101	17.2376	0.363263	0.300534	0.580119	105.5	34.4858	0.209844	1.27999	0.369595	5502.85	10.0059	0.282529	0.00206426	0.0183234
BD	2CC6B1	0.495218	0.0725992	2.69932	1.34883	1.4092	2.90127	0.404188	23.5527	0.650344	0.920188	4.52918	0.278636	89.6194	0.387802	6.65667	0.0223554	0.669325	0.46641	0.619513	0.0503539	0.028446	1.79736	2.59557	1.27465	1.24194	64.4837	33.2864	0.771516	0.79345	1.36084	49.5	73.496	0.373129	1.46281	0.554007	5108.29	11.1242	0.312077	0.00604406	0.0202103
BD	2CC6B2	0.439668	0.0846995	2.78987	1.33664	1.26482	2.63842	0.351654	23.3598	0.566181	0.841578	4.49404	0.436319	92.2557	0.344312	5.3401	0.020502	0.585863	0.397642	0.540005	0.0469489	0.0267809	1.67421	2.39936	1.24666	1.13869	59.9236	36.2987	0.665438	0.90951	1.14088	47.5	76.2161	0.337825	1.33637	0.523115	5012.66	8.5906	0.308028	0.00618759	0.0202827
BD	2CC6G1	0.525632	0.0584292	2.65916	1.53012	1.39675	2.92687	0.409886	17.3596	0.601984	0.889534	5.81493	0.449271	15.0058	0.378275	6.38492	0.0241992	0.62944	0.447819	0.563182	0.0467684	0.0246632	1.7148	2.63595	1.37228	1.26367	45.354	39.5636	0.946055	0.834587	1.34293	40.5	91.1406	0.395222	1.47964	0.500829	5315.9	10.1656	0.393212	0.00477557	0.0197506
BD	2CC6G2	0.483755	0.241574	2.68989	1.65404	1.28583	2.98437	0.391427	10.3701	0.644939	0.833939	5.41143	0.413583	6.75016	0.357335	5.76105	0.0237564	0.668696	0.451003	0.625742	0.043484	0.0267809	1.5194	2.61524	1.43714	1.19173	48.7407	35.6146	0.702561	0.9952	1.32918	43.5	85.1153	0.381484	1.53469	0.52215	5091.73	9.08962	0.292665	0.00533182	0.0199364
BD	2CC6R1	0.417576	0.245331	2.66418	1.36071	1.15511	2.50305	0.339517	20.5882	0.561998	0.726284	4.52546	0.388731	90.2424	0.34627	5.37755	0.0203483	0.582183	0.398375	0.546399	0.0369184	0.0324701	1.68641	2.26582	1.24125	1.03698	45.4332	31.3545	0.521313	0.691075	1.13808	60.5	59.8692	0.31919	1.20653	0.495694	5042.97	9.10118	0.301976	0.00551862	0.0200233
BD	2CC6R2	0.455114	-0.0703225	2.93351	1.57289	1.54357	3.11689	0.366388	11.53	0.566805	0.957993	4.85136	0.40875	3.62722	0.395635	6.94585	0.0218651	0.585248	0.432568	0.532639	0.0526086	0.0314988	1.72856	2.78833	1.41152	1.34813	44.5009	31.8109	0.804025	0.69595	1.18652	52.5	69.7149	0.380651	1.58384	0.523715	5245.68	11.6082	0.246439	0.00522232	0.0198731
DIET	SPEC_ID	Sq VKX3000*Arman_template	Ssk VKX3000*Arman_template	Sku VKX3000*Arman_template	Sp VKX3000*Arman_template	Sv VKX3000*Arman_template	Sz VKX3000*Arman_template	Sa VKX3000*Arman_template	Smr VKX3000*Arman_template	Smc VKX3000*Arman_template	Sdc VKX3000*Arman_template	Sal VKX3000*Arman_template	Str VKX3000*Arman_template	Std VKX3000*Arman_template	Sdq VKX3000*Arman_template	Sdr VKX3000*Arman_template	Vm VKX3000*Arman_template	Vv VKX3000*Arman_template	Vmc VKX3000*Arman_template	Vvc VKX3000*Arman_template	Vvv VKX3000*Arman_template	Spd VKX3000*Arman_template	Spc VKX3000*Arman_template	S10z VKX3000*Arman_template	S5p VKX3000*Arman_template	S5v VKX3000*Arman_template	Sda VKX3000*Arman_template	Sha VKX3000*Arman_template	Sdv VKX3000*Arman_template	Shv VKX3000*Arman_template	Sk VKX3000*Arman_template	nMotif VKX3000*Arman_template	mea VKX3000*Arman_template	meh VKX3000*Arman_template	madf VKX3000*Arman_template	metf VKX3000*Arman_template	medf VKX3000*Arman_template	Asfc VKX3000*Arman_template	HAsfc9 VKX3000*Arman_template	Sfrax epLsar VKX3000*Arman_template	NewEplsar VKX3000*Arman_template
BF	2CC1B1	0.368734	-0.47351	3.70516	1.30706	2.12045	3.5815	0.257102	18.9031	0.393	0.895541	5.01749	0.504301	175.976	0.182859	1.61336	0.0143886	0.407388	0.263612	0.346491	0.0574631	0.00360779	0.131578	2.58183	0.843098	1.50487	189.628	181.74	3.80053	4.49325	0.668946	8	244.02		1.14412	0.344489	2373.31	2.89892	0.636467	0.00560246	0.0192688
BF	2CC1B2	0.62728	-0.56766	4.3655	1.69126	2.42164	4.17229	0.496933	3.27366	0.719648	1.35463	7.16553	0.708072	3.75299	0.227762	2.43771	0.0191365	0.738784	0.525697	0.62528	0.0762656	0.00374655	0.184639	3.06596	1.10853	1.77699	281.726	192.232	4.14035	6.08035	1.37915	6.5	326.705		1.31051	0.4983	2321.11	4.29872	0.449973	0.00129086	0.0182175
BF	2CC1G1	0.326216	-0.48351	3.09565	0.874021	1.71547	2.90543	0.263625	65.608	0.416297	0.702249	5.15204	0.348222	16.9952	0.163755	1.25321	0.0111371	0.427434	0.309781	0.389655	0.044877	0.00582797	0.14324	1.76662	0.737778	1.1268	189.835	156.03	8.82273	5.98438	0.870641	10	182.034		1.27237	0.364829	2321.62	2.59911	0.461039	0.005847	0.0200434
BF	2CC1G2	0.477325	-0.10758	3.06354	1.428	1.53924	3.05691	0.375039	19.2307	0.61719	1.09883	6.92373	0.43409	173.883	0.177582	1.53355	0.022863	0.638003	0.424206	0.579348	0.0586552	0.00471788	0.135019	2.50089	1.19395	1.16606	180.641	226.926	2.62854	13.1391	1.07234	3.5	557.554		1.1904	0.443351	2270.16	2.74495	0.477594	0.00567531	0.0199254
BF	2CC1R1	0.247409	-0.67475	4.72506	0.839601	1.27257	2.15882	0.19575	73.8192	0.292984	0.549539	5.59604	0.603831	158.624	0.12254	0.729203	0.0101966	0.301585	0.224733	0.269167	0.0328225	0.00610549	0.114201	1.33621	0.555758	0.808963	175.648	143.381	2.6392	2.18494	0.626424	9.5	205.111		1.17656	0.283897	2322.31	1.57234	0.670194	0.00402406	0.0193035
BF	2CC1R2	0.349568	-0.85577	4.59394	0.911053	1.80846	2.83791	0.265225	65.5675	0.40872	0.810907	6.41455	0.553927	72.3616	0.160911	1.20804	0.0117381	0.420458	0.286993	0.364591	0.0527494	0.0043016	0.133546	2.17542	0.751188	1.28767	260.346	178.947	12.2313	2.76514	0.757605	5.5	342.813		1.44106	0.311693	2417.79	2.45926	1.02792	0.00399671	0.018029
GF	2CC2B1	0.181334	-0.94126	5.00679	0.490388	0.867523	1.43297	0.137048	98.1852	0.206535	0.405543	3.60392	0.489831	88.3839	0.107641	0.571601	0.00704555	0.21358	0.145344	0.1839	0.0261759	0.00860319	0.112292	1.15032	0.443774	0.670406	113.382	125.164	2.55676	2.11125	0.38945	8.5	239.224		0.813893	0.228442	2473.57	1.26453	0.450337	0.0042542	0.0194139
GF	2CC2B2	0.132099	-0.89795	4.87427	0.386527	0.815898	1.17499	0.101287	99.7833	0.165047	0.3026	4.3899	0.478836	3.74531	0.0806365	0.322229	0.00528874	0.170336	0.112994	0.154519	0.0197511	0.00860319	0.0729854	0.795895	0.338663	0.527234	125.731	134.8	2.69413	2.22283	0.323793	16	122.06		0.689441	0.178633	2418.24	0.695933	0.459832	0.00475778	0.0195616
GF	2CC2G1	0.15025	-0.3182	3.46172	0.41233	0.733375	1.1783	0.116239	99.5026	0.17857	0.319306	4.57389	0.533955	51.0013	0.0788553	0.30778	0.00516536	0.183576	0.131715	0.16392	0.019656	0.00777062	0.0703047	0.791888	0.349778	0.442109	146.843	148.023	1.92314	2.52812	0.368838	14	136.583		0.616432	0.176443	2499.06	0.587418	0.332262	0.00426688	0.0193209
GF	2CC2G2	0.155322	-1.0479	7.49227	0.563518	0.915842	1.50803	0.114532	98.7488	0.177803	0.33893	4.72695	0.660481	167.258	0.0850126	0.357033	0.00799199	0.183802	0.12299	0.160832	0.0229701	0.00693806	0.0797281	1.00794	0.424677	0.615134	186.485	131.027	4.92139	2.13956	0.331215	10	192.442		0.884838	0.186292	2454.7	0.778518	1.07626	0.00250022	0.0187382
GF	2CC2R1	0.196319	-0.4546	3.70231	0.489808	0.754765	1.28301	0.153558	98.7031	0.234104	0.414268	4.32226	0.552206	176.019	0.112543	0.625177	0.00661281	0.241527	0.166494	0.210779	0.0260209	0.00888071	0.0983031	1.04198	0.441827	0.612973	144.253	117.275	3.207	1.9666	0.459391	9	215.303		0.735775	0.257653	2420.24	1.27302	0.359973	0.00388227	0.0193059
GF	2CC2R2	0.144243	-0.33484	3.95583	0.430241	0.743909	1.12978	0.109078	99.8276	0.181846	0.305663	4.82624	0.493889	176.247	0.0850426	0.358623	0.00595594	0.188203	0.122808	0.168214	0.0199889	0.00804815	0.0679216	0.923822	0.364439	0.53195	141.768	153.973	1.86809	2.85065	0.347943	10	183.706		0.625807	0.19869	2381.84	0.759833	0.317477	0.00419288	0.0192208
LF	2CC3B1	0.161241	-1.0783	7.37468	0.41778	0.959917	1.37401	0.117178	99.0172	0.178628	0.351589	5.25012	0.644024	3.99267	0.0897116	0.39434	0.00540391	0.183755	0.11394	0.15015	0.0224284	0.00693806	0.0941814	1.0488	0.35802	0.676753	129.775	139.644	2.61125	1.5347	0.31249	10	195.218		0.857107	0.187371	2520.22	0.829958	0.539693	0.00345624	0.0190803
LF	2CC3B2	0.189512	-1.0304	6.87008	0.483779	1.15811	1.71412	0.141834	98.3368	0.230122	0.48121	4.89985	0.552152	8.51503	0.109043	0.585344	0.00663446	0.236649	0.149226	0.209173	0.0304357	0.0074931	0.0933339	1.12598	0.441585	0.739346	151.155	124.133	5.8079	1.96054	0.423532	10	208.359		0.918185	0.232714	2428.09	1.24553	0.366115	0.00266234	0.0188446
LF	2CC3G1	0.107353	-0.13728	3.81889	0.431895	0.52177	0.912201	0.0823204	100	0.136424	0.241773	3.98284	0.599813	47.7379	0.07115	0.250626	0.00539983	0.142792	0.0902552	0.130184	0.0151279	0.00915824	0.0763816	0.706549	0.354425	0.38154	99.6566	126.651	0.893954	1.20984	0.241736	11	174.192		0.421512	0.154107	2497.23	0.54171	0.372523	0.00329863	0.019034
LF	2CC3G2	0.163015	-0.58349	5.02203	0.390828	0.747637	1.26674	0.12167	99.5208	0.192991	0.388745	4.092	0.610552	8.73198	0.100404	0.498856	0.00602912	0.19902	0.129395	0.174226	0.024658	0.00832567	0.0903949	1.05118	0.358205	0.588551	104.539	129.994	1.70424	2.69482	0.359241	14	138.33		0.779794	0.212748	2460.29	1.05892	0.408174	0.00441307	0.0195416
LF	2CC3R1	0.207266	-0.72508	3.7869	0.570041	0.839836	1.50805	0.15941	93.4694	0.232775	0.531291	4.89668	0.625032	8.74124	0.112064	0.617104	0.00764805	0.240633	0.17033	0.205807	0.0347369	0.00666054	0.0934602	1.18267	0.491808	0.676699	139.901	140.52	1.80321	2.78167	0.451157	11	183.886		0.827888	0.266424	2281.09	1.2661	0.414224	0.00457417	0.0194166
LF	2CC3R2	0.215615	-0.94428	4.47395	0.529848	1.01454	1.56916	0.16088	96.6877	0.247001	0.529561	3.9889	0.472472	3.75458	0.121039	0.719925	0.00737859	0.256935	0.174626	0.222829	0.0327998	0.00693806	0.0945382	1.21962	0.473956	0.737414	141.229	131.323	3.76515	2.03633	0.457355	10	197.221		0.818155	0.259836	2423.36	1.60866	0.587483	0.00299679	0.0189329
LD	2CC4B1	0.197048	-0.043758	4.46959	0.966157	0.787978	1.82162	0.140468	60.1386	0.201319	0.366425	4.83112	0.570244	171.484	0.107279	0.566953	0.0138115	0.218761	0.140727	0.197423	0.0213374	0.00860319	0.115605	1.14603	0.641518	0.504514	127.08	129.204	2.63716	2.53702	0.395875	16	113.221		0.710251	0.235683	2442.73	1.21032	0.502508	0.00464009	0.0192562
LD	2CC4B2	0.212374	-0.69541	4.0002	0.559248	0.876528	1.43578	0.163685	95.8798	0.231753	0.48345	4.61619	0.518253	32.4893	0.118395	0.687626	0.00677724	0.24353	0.160142	0.209984	0.0303365	0.00693806	0.0915586	1.18592	0.459405	0.726514	149.358	131.831	3.50693	2.29865	0.439176	10	203.458		0.818889	0.245539	2456.21	1.36577	0.430296	0.00434813	0.0194801
LD	2CC4G1	0.208864	-0.4479	3.93857	0.696293	0.969205	1.66772	0.160171	90.0842	0.234472	0.508908	4.0532	0.431104	3.99025	0.127114	0.796249	0.0101658	0.244989	0.173533	0.216497	0.033146	0.00832567	0.1373	1.24362	0.562426	0.686379	118.032	124.678	2.7695	2.27666	0.446017	8	239.315		0.886311	0.31192	2449.27	1.80664	0.364497	0.00527996	0.0198724
LD	2CC4G2	0.208714	-1.3351	6.54294	0.423343	1.22149	2.06871	0.142407	97.2093	0.214052	0.512009	4.8354	0.548659	176.268	0.106257	0.554461	0.00652832	0.219862	0.143045	0.172829	0.0301532	0.00582797	0.0964105	1.15131	0.399343	0.751968	144.077	168.16	3.75723	3.12827	0.363407	6	344.95		0.664282	0.227756	2413.87	1.09668	0.378698	0.00483458	0.0195709
LD	2CC4R1	0.201177	-0.77663	5.19478	0.519951	1.13775	1.61324	0.152638	97.9645	0.235693	0.453825	4.7962	0.449949	171.514	0.11621	0.665281	0.00725478	0.24406	0.172582	0.215494	0.0285655	0.00610549	0.0935811	1.07099	0.441493	0.654838	146.49	167.696	3.51169	2.73056	0.487838	7	271.192		1.06298	0.264234	2361.13	1.46936	0.460419	0.00468942	0.019564
LD	2CC4R2	0.216237	-0.64807	3.97105	0.512744	0.834924	1.26941	0.170012	97.1601	0.240573	0.535823	4.37553	0.517406	4.005	0.104437	0.536921	0.0068595	0.247047	0.196544	0.214299	0.031492	0.00693806	0.0771432	1.1104	0.4479	0.662498	126.582	136.208	1.84239	2.73573	0.462319	8	261.514		0.782758	0.228562	2311.29	1.16477	0.474913	0.0048272	0.019784
GD	2CC5B1	0.302644	-0.84979	4.97651	0.758833	1.55444	2.26116	0.23137	82.4381	0.338107	0.705443	6.10643	0.421945	31.2471	0.136863	0.919158	0.0104418	0.349976	0.249914	0.301474	0.0452932	0.00596673	0.127783	1.62214	0.609848	0.986004	185.268	135.886	3.96131	2.71243	0.657623	8.5	227.83		0.853619	0.300955	2384.55	1.81578	0.370996	0.0018956	0.0184512
GD	2CC5B2	0.2273	-0.38808	3.69589	0.626286	0.934943	1.64353	0.167529	95.6818	0.265339	0.540402	4.78394	0.657242	39.2496	0.128072	0.805967	0.00931711	0.273649	0.177641	0.239892	0.0319644	0.0102683	0.148632	1.35638	0.553515	0.812041	128.824	96.2892	3.67737	2.09349	0.493356	13	145.774		0.903943	0.286584	2424.25	1.56582	0.447123	0.00260196	0.018784
GD	2CC5G1	0.255134	-0.63517	3.94888	0.788873	1.33585	2.12472	0.193127	78.5981	0.325967	0.598877	5.14029	0.546116	93.7684	0.129837	0.82726	0.0128178	0.34082	0.20847	0.31063	0.0367097	0.00693806	0.129416	1.47012	0.635273	0.917023	148.941	124.955	4.62274	3.53523	0.582106	13	145.122		1.14147	0.312556	2378.04	1.77799	0.448345	0.00324189	0.0189697
GD	2CC5G2	0.218502	-0.99753	6.02917	0.63441	1.00452	1.63893	0.162346	93.4289	0.238384	0.548343	5.5914	0.586971	17.0024	0.117199	0.677202	0.00766217	0.246046	0.172079	0.208477	0.0375686	0.0074931	0.135328	1.38132	0.532261	0.849055	198.074	177.264	2.9651	2.59913	0.447296	16	127.898		0.911539	0.239971	2445.7	1.27821	0.490303	0.00281083	0.0186877
GD	2CC5R1	0.205683	0.01498	2.99438	0.815541	0.789506	1.78093	0.165931	79.7663	0.256711	0.424997	4.37099	0.445086	3.97565	0.115794	0.663427	0.00949034	0.265015	0.193284	0.241404	0.0236115	0.00832567	0.130079	1.19196	0.615292	0.607223	142.005	124.564	2.08204	2.64413	0.548102	13	143.214		0.695063	0.293186	2418.87	1.43336	0.297759	0.00602754	0.0202444
GD	2CC5R2	0.205907	-0.917	4.8938	0.549058	0.9897	1.52667	0.151187	95.9724	0.230624	0.555027	5.54086	0.560846	157.498	0.110584	0.601054	0.00692822	0.236917	0.162885	0.197417	0.0350599	0.00943576	0.116159	1.20889	0.437446	0.784821	127.46	111.916	2.29188	1.86006	0.421488	10	200.636		0.876154	0.24491	2490.06	1.32248	0.282674	0.00271436	0.0187292
BD	2CC6B1	0.438045	-0.037194	2.71761	1.23197	1.217	2.44897	0.355755	29.1629	0.598443	0.734958	4.66536	0.292257	12.7372	0.19189	1.78132	0.0197386	0.621698	0.402477	0.58486	0.0399194	0.0049954	0.147163	2.08714	1.09409	1.03379	224.705	159.953	4.02247	8.77222	1.20146	7	263.392		1.22503	0.467191	2235.24	3.18598	0.491834	0.00791557	0.020938
BD	2CC6B2	0.39872	0.16153	2.87408	1.22741	1.12381	2.41518	0.317195	31.2641	0.515224	0.759289	5.12665	0.458338	171.26	0.166569	1.35322	0.0187751	0.533999	0.35675	0.492329	0.0416703	0.00610549	0.14996	1.9944	1.01368	0.980718	182.258	166.215	2.27671	6.56581	1.00796	9	195.535		1.07739	0.456031	2176.37	2.63768	0.399983	0.00622915	0.0203245
BD	2CC6G1	0.444658	0.30282	2.91726	1.47382	1.07567	2.59514	0.36196	14.1518	0.556242	0.771374	6.58011	0.37761	11.2417	0.168341	1.38567	0.0225463	0.583663	0.40007	0.507607	0.0408036	0.00555045	0.138692	1.97295	1.0564	0.916543	191.498	204.434	2.33978	9.04524	1.23194	7	268.925		0.951647	0.430797	2147.01	2.63592	0.4374	0.00586355	0.020197
BD	2CC6G2	0.44987	0.16546	2.78669	1.50923	1.2654	2.67551	0.361244	15.016	0.589717	0.790485	5.94419	0.445761	85.8668	0.186298	1.6834	0.0239005	0.614063	0.408238	0.576411	0.0422867	0.0049954	0.144598	2.20848	1.1704	1.03192	161.025	182.054	3.15858	9.1645	1.23196	8	218.668		1.13597	0.478108	2224.62	3.21893	0.501243	0.00614281	0.0202688
BD	2CC6R1	0.364239	0.22362	2.81859	1.29399	0.972478	2.29467	0.297823	22.1152	0.481463	0.68992	5.46429	0.443166	176.238	0.169816	1.40695	0.0185447	0.498238	0.360203	0.469856	0.0379176	0.00804815	0.173559	1.78139	0.977966	0.858752	172.052	125.798	2.78253	4.19637	1.00878	10	175.556		0.951653	0.43847	2203.75	2.8507	0.317269	0.00603611	0.0201634
BD	2CC6R2	0.399476	-0.13604	2.83495	1.32007	1.29118	2.5998	0.309278	18.2696	0.504919	0.81771	5.33226	0.399973	4.23133	0.178632	1.54567	0.0186885	0.528939	0.35729	0.483295	0.0464714	0.00721558	0.134599	1.99465	0.996444	1.10725	139.589	132.477	6.63215	4.27287	0.918059	9	204.781		1.17198	0.442083	2246.84	3.14292	0.287717	0.00671043	0.0204258
